# Supplementary material for: Novel PHEX gene locus‐specific database: Comprehensive characterization of vast number of variants associated with X‐linked hypophosphatemia (XLH)
Source: Hum Mutat. 2021 Dec 5;43(2):143–57. doi: 10.1002/humu.24296 (PMC9299612; doi:10.1002/humu.24296)
Supplement: Supplementary file 1 — Supporting information. [file HUMU-43-143-s001.xlsx]

## Sheet: Table S1- 870 PHEX variants
Supplemental Table 1. The PHEX LSDB
Reference sequence: NM_000444.6 (gene) and NP_000435.3 (protein).
Variant_ID	Variant	Amino_Acid_Change	ACMG_Call	Predicted_ACMG_Call	PMID	Article_Count	Variant_Start	Location	Variant_Type	Effect_Type	Mutationtaster_Predictions	Times_Observed_Range	mmkey	Ontology_Relations	Citations	Provean_Predictions	ExAC_Allele_Frequency	ACMG_Call_Last_Revised_Date	gnomAD_Alleles	Associated_Geography	Polyphen_Predictions	SIFT_Predictions	Other_Alleles	Phenotype	Categories_In_Lit	Literature_Alleles	ACMG_Explanations	DBNSFP_Alleles	FATHMM_Predictions	No_Contrary_Evidence_Found	ClinVar
3	c.-562-?_1645+?del	Deletion (Exons 1-15)	Pathogenic	-	-	0	-562	5' UTR	CNV	Deletion	-	< 3	-	-	-	-	-	4/28/2021	-	-	-	-	-	-	-	-	-	-	-	No	No
4	c.-562-?_349+?del	Deletion (Exons 1-3)	Pathogenic	Likely Pathogenic	16636593. 11502829, 19581284, 22577109	4	-562	5' UTR	CNV	Deletion	-	< 3	-	-	-	-	-	4/28/2021	-	white/caucasian	-	-	-	-	-	-	-	-	-	No	No
6	c.-562-?_187+?del	Deletion (Exons 1-2)	Pathogenic	-	-	0	-562	5' UTR	CNV	Deletion	-	3-5	-	-	-	-	-	4/28/2021	-	black/african-american, white/caucasian	-	-	-	Fractures/Pseudo-Fractures, Gait Abnormalities, Lower Limb Deformities, Tooth Abscesses and/or Excessive Dental Caries	-	-	-	-	-	No	No
1	c.-562-?_118+?del	Deletion (Exon 1)	Pathogenic	-	21994957	1	-562	5' UTR	CNV	Deletion	-	6-10	-	-	-	-	-	4/28/2021	-	black/african-american, hispanic, white/caucasian	-	-	-	Gait Abnormalities, Tooth Abscesses and/or Excessive Dental Caries, Lower Limb Deformities	-	-	-	-	-	No	No
7	c.-562-?_663+?del	Deletion (Exons 1-5)	Pathogenic	-	-	0	-562	5' UTR	CNV	Deletion	-	3-5	-	-	-	-	-	4/28/2021	-	asian	-	-	-	-	-	-	-	-	-	No	No
15	c.-562-?_*3357+?del	Deletion (Exons 1-22)	Pathogenic	-	-	0	-562	5' UTR	CNV	Deletion	-	< 3	-	-	-	-	-	4/28/2021	-	-	-	-	-	-	-	-	-	-	-	No	No
14	c.-562-?_1173+?del	Deletion (Exons 1-10)	Pathogenic	-	-	0	-562	5' UTR	CNV	Deletion	-	< 3	-	-	-	-	-	4/28/2021	-	-	-	-	-	-	-	-	-	-	-	No	No
814	c.-562-?_1586+?del	Deletion (Exons 1-14)	Pathogenic	-	-	0	-562	5' UTR	CNV	Deletion	-	< 3	-	-	-	-	-	4/28/2021	-	white/caucasian	-	-	-	Gait abnormalities, Tooth abscesses and/or excessive dental caries, Reduced_Serum_Phosphate	-	-	-	-	-	No	No
815	c.-562-?_1079+?del	Deletion (Exon 1-9)	-	Likely Pathogenic	19513579	1	-562	5' UTR	CNV	Deletion	-	< 3	-	-	-	-	-	4/29/2021	-	-	-	-	-	-	-	-	-	-	-	No	No
8	c.-430A>G	Untranslated region	-	Uncertain Significance	9768674	1	-430	5' UTR	SNV	Untranslated region	-	< 3	5UTR	-	[9768674] pp1: Fourth, a mutation in the 5‚Ä≤UTR, located 429 bp upstream from the initiation (ATG) site, was detected in one family. This mutation involved an a‚Üíg transversion and was found to cosegregate with the disease and to be absent in 247 alleles (110 from the 72 unrelated normal individuals, 33 from 20 unrelated individuals from the Indian subcontinent, and 104 alleles from the other X…	-	-	4/28/2021	-	Indian	-	-	-	-	pp1	X-22050694-A-G	pm2: chrX:22050694 ref:A alt:G was not found in gnomAD exomes or genomes.	-	-	Yes	No
9	c.-92G>A	Untranslated region	-	Uncertain Significance	9768674	1	-92	5' UTR	SNV	Untranslated region	-	< 3	5UTR	-	[9768674] ppc: Table 1: PHEX mutations and polymorphisms in XLH patients...polymorphism, Dixon PH, Christie PT, Wooding C, Trump D, Grieff M, Holm I, Gertner JM, Schmidtke J, Shah B, Shaw N, Smith C, Tau C, Schlessinger D, Whyte MP, and Thakker RV. Mutational analysis of the PHEX gene in X-linked hypophosphataemia. 1998. Journal of Clinical Endocrinology and Metabolism. 83:3615-3623.	-	-	4/28/2021	-	Northern European/African American/Saudi Arabian/Indian/Southeast Asian (not specified individually), Northern European	-	-	-	-	ppc	X-22051032-G-A	pm2: chrX:22051032 ref:G alt:A was not found in gnomAD exomes or genomes.	-	-	Yes	No
10	c.-33C>T	Untranslated region	-	Benign	9768674	1	-33	5' UTR	SNV	Untranslated region	-	< 3	5UTR	-	[9768674] ppc: Table 1: PHEX mutations and polymorphisms in XLH patients...polymorphism, Dixon PH, Christie PT, Wooding C, Trump D, Grieff M, Holm I, Gertner JM, Schmidtke J, Shah B, Shaw N, Smith C, Tau C, Schlessinger D, Whyte MP, and Thakker RV. Mutational analysis of the PHEX gene in X-linked hypophosphataemia. 1998. Journal of Clinical Endocrinology and Metabolism. 83:3615-3623.	-	-	4/28/2021	X-22051091-C-T	Northern European/African American/Saudi Arabian/Indian/Southeast Asian (not specified individually), Northern European	-	-	-	-	ppc	X-22051091-C-T	bs1: The overall allele frequency for chrX:22051091 ref:C alt:T is 0.093 in gnomAD exomes. ba1: The overall allele frequency for chrX:22051091 ref:C alt:T is 0.093 in gnomAD exomes.	-	-	Yes	Yes
13	c.-29_118+534del	Deletion (Exon 1)	-	Pathogenic	-	0	-29	5' UTR	Splicing	Deletion	-	< 3	-	-	Personal Submission: Kinoshita Yuka and Fukumoto Seiji. University of Tokyo Hospital.Department of Medicine, 7-3-1 Hongo, Bunkyo-ku, Tokyo, Japan, Online submission only, see Fukumoto Variants file	-	-	4/28/2021	-	Japanese	-	-	-	-	-	-	-	-	-	No	No
11	c.-14_8delinsTGGGAGCAGCGTGG	-	-	Uncertain Significance	22695891	1	-14	5' UTR	Small insertion	Deletion	-	< 3	M1del	-	[19581284] pp1: The proband is a 39-year-old woman. She and her 37-year-old brother show the_x000D_ same clinical features such as bowing of legs together with hypophosphatemia (sister: P 1.8 mg/dl,_x000D_ brother: P 1.6 mg/dl) and high FGF23 levels (sister: 542 pg/ml, brother: 96 pg/ml). Physical findings of_x000D_ their parents are normal and ARHR was suspected.....Sequencing of all coding exon…	N	-	4/28/2021	-	Danish (study location)	B, P	D	-	-	ppc, pp1	X-22051110-CTACGGCCCTTCTGATGGAAGC-TGG X-22051110-CTACGGCCCTTCTGATGGAAGC-TGGGAGCAGCGTGG X-22051124-A-G X-22051123-GAT-G X-22051126-G-C X-22051126-G-A	pm2: chrX:22051124 ref:A alt:G was not found in gnomAD exomes or genomes. chrX:22051123 ref:GAT alt:G was not found in gnomAD exomes or genomes. chrX:22051126 ref:G alt:C was not found in gnomAD exomes or genomes. chrX:22051126 ref:G alt:A was not found in gnomAD exomes or genomes. pm4: This variant causes an in-frame length change and is not in a repeat region.	X-22051124-A-G X-22051126-G-C X-22051126-G-A	D	Yes	No
16	c.1A>G	p.Met1?	-	Uncertain Significance	21994957, 30682568	2	1	Exon 1	SNV	Missense	-	< 3	M1V	-	[30682568] ppc: The 142 point mutations, detected in 187 pedigrees, were distributed throughout the PHEX coding sequence and flanking intronic sequences, and even included the N-terminal (p.M1V) and C-terminal amino acids (p.X750Q) (Fig. 3).....number of cases not specified, only one assumed [21994957] ppc: TABLE 2. PHEX gene mutations detected in 14 of 15 XLH patients enrolled....1 patient (trea…	N	-	4/28/2021	-	German (study location), Chinese	B	D	X-22051124-ATG-GTT X-22051124-ATG-GTC X-22051124-ATG-GTA	-	ppc	-	pm2: chrX:22051124 ref:A alt:G was not found in gnomAD exomes or genomes.	X-22051124-A-G	D	Yes	No
17	c.2T>C	p.Met1?	Pathogenic	-	-	0	2	Exon 1	SNV	Unknown	D,D	< 3	-	-	-	N	-	4/28/2021	-	black/african-american	possibly_damaging(0.599)	deleterious_low_confidence(0)	-	-	-	-	-	-	D	No	No
12	-	p.Met1del	-	Uncertain Significance	11502829, 21994957, 19513579, 19581284, 22577109	5	3	Exon 1	Small deletion	Deletion	-	6-10	M1del	-	[19581284] pp1: The proband is a 39-year-old woman. She and her 37-year-old brother show the_x000D_ same clinical features such as bowing of legs together with hypophosphatemia (sister: P 1.8 mg/dl,_x000D_ brother: P 1.6 mg/dl) and high FGF23 levels (sister: 542 pg/ml, brother: 96 pg/ml). Physical findings of_x000D_ their parents are normal and ARHR was suspected.....Sequencing of all coding exon…	N	-	4/28/2021	-	German (study location), Japanese, Caucasian, Japanese (study location), North American/Australian (study location)	B, P	D	-	Lower Limb Deformities, Tooth Abscesses and/or Excessive Dental Caries, Kidney Disease, Thyroid	ppc, pp1	X-22051110-CTACGGCCCTTCTGATGGAAGC-TGG X-22051110-CTACGGCCCTTCTGATGGAAGC-TGGGAGCAGCGTGG X-22051124-A-G X-22051123-GAT-G X-22051126-G-C X-22051126-G-A	pm2: chrX:22051124 ref:A alt:G was not found in gnomAD exomes or genomes. chrX:22051123 ref:GAT alt:G was not found in gnomAD exomes or genomes. chrX:22051126 ref:G alt:C was not found in gnomAD exomes or genomes. chrX:22051126 ref:G alt:A was not found in gnomAD exomes or genomes. pm4: This variant causes an in-frame length change and is not in a repeat region.	X-22051124-A-G X-22051126-G-C X-22051126-G-A	D	Yes	No
18	c.4G>T	p.Glu2*	-	Pathogenic	26051471	1	4	Exon 1	SNV	Nonsense	-	3-5	E2X	-	[26051471] ps4m: In our cohort two unrelated patients (20 and 21) shared an identical mutation in the PHEX gene (p.E2X) not corresponding to a common phenotype._x000D_ One of them, patient 20, required a total of seven surgical interventions to correct the severe deformities of the lower limbs._x000D_ Patient 21, conversely, showed mild bowing of legs and responded positively to pharmacological t…	-	-	4/28/2021	-	Italian	-	-	X-22051127-GA-TG X-22051127-GAA-TAG	Other Musculoskeletal Abnormalities, Short Stature, Lower Limb Deformities, Tooth Abscesses and/or Excessive Dental Caries	ps4m	X-22051127-G-T	pvs1: This is a loss of function variant. pm2: chrX:22051127 ref:G alt:T was not found in gnomAD exomes or genomes.	X-22051127-G-T	-	Yes	No
19	c.10G>C	p.Glu4Gln	-	Likely Pathogenic	16636593, 31180159	2	10	Exon 1	SNV	Missense	-	< 3	E4Q	-	[16636593] na3: Table 2. PHEX mutations identified in XLH patients to date [2, 3, 6, 7, 10, 12‚Äì20]....phexdb reference, personal submission [31180159] na3: TABLE 2 Pathological mutations in the human genome mutation database with frequency >1% in the KHV population....reference, Personal Submission: Compton J, and Bale S. GeneDx Inc. 9700 Great Seneca Highway suite 211 Rockville MD 20850, 2002	N	0.000733	4/28/2021	X-22051133-G-C	-	D	T	X-22051133-GAA-CAG	-	-	X-22051133-G-C	-	X-22051133-G-C	D	Yes	Yes
20	c.15_16del	p.Gly6Glufs*44	Pathogenic	Pathogenic	22577109	1	15	Exon 1	Small deletion	Frameshift	-	3-5	G6fs	-	[22577109] ppc: Table 1 Biochemical data of patients and mutations in the PHEX gene....1 patient [16636593] na3: Table 2. PHEX mutations identified in XLH patients to date [2, 3, 6, 7, 10, 12‚Äì20], Personal Submission: Cheong HI, Department of Pediatrics, Seoul National University Children's Hospital, 28 Yongon-Dong, Chongro-Gu, Seoul 110-744, Korea, Personal Submission: Kinoshita Yuka and Fukum…	-	-	4/28/2021	-	Japanese, Danish, white/caucasian, Korean	-	-	-	Gait abnormalities, Lower limb deformities, Reduced_Serum_Phosphate	ppc	X-22051138-AGG-A X-22051137-CAG-C	pvs1: This is a loss of function variant. pm2: chrX:22051138 ref:AGG alt:A was not found in gnomAD exomes or genomes. chrX:22051137 ref:CAG alt:C was not found in gnomAD exomes or genomes.	-	-	Yes	Yes
21	c.17_18del	p.Gly6Glufs*44	-	Pathogenic	16636593, 11502829	2	17	Exon 1	Small deletion	Frameshift	-	< 3	S7fs	-	[11502829] pp1: TABLE 1A. Genotype and phenotype information on patients and affected family members with nonsense mutations in PHEX...1 family (mother and daughter)...detailed phenotype info not available (except daughter does not have bow legs) [19219621] ppc: Table 1 PHEX mutations found in this study...1 proband, sporadic case, Holm IA, Nelson AE, Robinson BG, Mason RS, Marsh DJ, Cowell CT, a…	-	-	4/28/2021	-	North American/Australian (study location)	-	-	-	-	pp1, ppc	X-22051140-G-GGA X-22051143-GCA-G X-22051138-AGG-A	pvs1: This is a loss of function variant. pm2: chrX:22051140 ref:G alt:GGA was not found in gnomAD exomes or genomes. chrX:22051143 ref:GCA alt:G was not found in gnomAD exomes or genomes. chrX:22051138 ref:AGG alt:A was not found in gnomAD exomes or genomes.	-	-	Yes	No
22	c.20_21insAG	p.Ser7Argfs*26	-	Pathogenic	19219621	1	20	Exon 1	Small insertion	Frameshift	-	< 3	S7fs	-	[11502829] pp1: TABLE 1A. Genotype and phenotype information on patients and affected family members with nonsense mutations in PHEX...1 family (mother and daughter)...detailed phenotype info not available (except daughter does not have bow legs) [19219621] ppc: Table 1 PHEX mutations found in this study...1 proband, sporadic case	-	-	4/28/2021	-	European/North African/Caribbean/Asian (not specified individually)	-	-	-	Other Musculoskeletal Abnormalities, Lower Limb Deformities	pp1, ppc	X-22051140-G-GGA X-22051143-GCA-G X-22051138-AGG-A	pvs1: This is a loss of function variant. pm2: chrX:22051140 ref:G alt:GGA was not found in gnomAD exomes or genomes. chrX:22051143 ref:GCA alt:G was not found in gnomAD exomes or genomes. chrX:22051138 ref:AGG alt:A was not found in gnomAD exomes or genomes.	-	-	Yes	No
23	c.24C>T	p.Ser8=	-	Uncertain Significance	11502829	1	24	Exon 1	SNV	Synonymous/Silent	-	< 3	S8S	-	[11502829] bs2: The polymorphism c.24C > T (S8S) in exon 1 was detected in an unaffected 46,XX individual used as a control for SSCP analysis.	-	-	4/28/2021	-	-	-	-	X-22051145-AG-TC X-22051145-AGC-TCG X-22051145-AGC-TCA X-22051145-AGC-TCT	-	bs2	X-22051147-C-T	pm2: chrX:22051147 ref:C alt:T was not found in gnomAD exomes or genomes. bp7: This is a synonymous variant.	-	-	Yes	No
24	c.27_28insA	p.Glu10Argfs*41	Pathogenic	-	-	0	27	Exon 1	Small insertion	Frameshift	-	< 3	-	-	-	-	-	4/28/2021	-	white/caucasian	-	-	-	Lower Limb Deformities	-	-	-	-	-	No	Yes
25	c.30_36del	p.Thr11Argfs*19	Pathogenic	-	-	0	30	Exon 1	Small deletion	Frameshift	-	< 3	-	-	-	-	-	4/28/2021	-	white/caucasian	-	-	-	-	-	-	-	-	-	No	Yes
26	c.49A>T	p.Arg17*	Pathogenic	-	-	0	49	Exon 1	SNV	Nonsense	A,A	< 3	-	-	-	-	-	4/28/2021	-	asian	-	-	-	Gait Abnormalities	-	-	-	-	-	No	Yes
27	c.58C>T	p.Arg20*	Pathogenic	Pathogenic	10439971, 9199930, 11502829, 23079138, 20157195, 16055933, 21050253, 15057978, 24857004, 9097956, 16636593, 24926462, 25894638, 18162710, 30599486,10874297	16	58	Exon 1	SNV	Nonsense	-	11-20	R20X	-	[10439971] ps4m: 20% of all the reported mutations are recurrent: R20X was observed five times, P534L seven times, G579R eight times (G579V once), and R747X six times._x000D_ These mutations occurred in familial and sporadic cases of different origin. [16055933] ps4m: The R20X mutation was detected in two unrelated patients....Table 2. PHEX gene mutations detected in this study....1 patient has a…	-	-	4/28/2021	-	Finnish, Polish, German, Korean, hispanic, Belgian	-	-	X-22051181-CG-TA X-22051181-CGA-TAG	Other Musculoskeletal Abnormalities, Short Stature, Lower limb deformities, Lower Limb Deformities, Gait Abnormalities, Gait abnormalities, Skull Deformities	ppc, pp1, ps4m	X-22051181-C-T	pvs1: This is a loss of function variant. pm2: chrX:22051181 ref:C alt:T was not found in gnomAD exomes or genomes.	X-22051181-C-T	-	Yes	Yes
28	c.64G>T	p.Ala22Ser	Uncertain Significance	Uncertain Significance	23079138, 24926462, 18162710, 30599486	4	64	Exon 1	SNV	Missense	-	< 3	A22S	-	[18162710] ppc: Table 2. Genotype and phenotype data for patients and family members with a PHEX gene mutation....1 patient [24926462] na3: Table 1. Summary of de novo PHEX mutations in patients with sporadic hypophosphatemic rickets....(all from literature) [23079138] na3: Table 2 De Novo PHEX mutations in patients with sporadic hypophosphatemic rickets....from literature review [30599486] na3: …	N	8.24E-06	4/28/2021	X-22051187-G-T	asian, Korean	B	T	X-22051187-GCC-TCA X-22051187-GC-AG X-22051187-GCC-TCG X-22051187-GCC-TCT X-22051187-GCC-AGT	Tooth Abscesses and/or Excessive Dental Caries, Lower Limb Deformities	ppc	X-22051187-G-T	pm2: The allele frequency for chrX:22051187 ref:G alt:T is less than 0.0005 for all populations in gnomAD exomes. bp4: The SIFT, MutationTaster, and PolyPhen predictions agree that this variant is tolerated.	X-22051187-G-T	D	Yes	No
29	c.67_74del	p.Leu23Valfs*25	Pathogenic	-	-	0	67	Exon 1	Small deletion	Frameshift	-	< 3	-	-	-	-	-	4/28/2021	-	white/caucasian	-	-	-	-	-	-	-	-	-	No	Yes
30	c.68del	p.Leu23Argfs*9	Pathogenic	-	-	0	68	Exon 1	Small deletion	Frameshift	-	< 3	-	-	-	-	-	4/28/2021	-	white/caucasian	-	-	-	-	-	-	-	-	-	No	Yes
32	c.77_78del	p.Phe26Cysfs*24	-	Pathogenic	30607568, 33639975, 21902834	3	77	Exon 1	Small deletion	Frameshift	-	6-10	F26fs	-	[30607568] ppc: Table 1 Pathogenic variants of PHEX gene found in patients with Xlinked hypophosphatemia....2 patients from same family (relationship not specified, but likely siblings) [21902834] ppc: Table 2 PHEX mutations found in this study...patient 1...familial, Personal Submission: Fernandez Lourdes Loidi. Hospital Clinico Universitario. Ed. C (-2) 15706 Santiago de Compostela, Spain	-	-	4/28/2021	-	Spanish, Spanish/Portuguese (study location), Spanish/Peruvian (study location)	-	-	-	Other Musculoskeletal Abnormalities	ppc	X-22051198-GTT-G	pvs1: This is a loss of function variant. pm2: chrX:22051198 ref:GTT alt:G was not found in gnomAD exomes or genomes.	-	-	Yes	No
33	c.82G>A	p.Gly28Ser	-	Likely Benign	19513579	1	82	Exon 1	SNV	Missense	-	3-5	G28S	-	[19513579] bs2: Since the patient's mother and another proband were found to be heterozygous for the G28S mutation without showing any clinical signs of hypophosphatemia, this mutation was considered to be a rare polymorphism.	N	9.06E-05	4/28/2021	X-22051205-G-A	Caucasian	B	T	X-22051205-GG-TC X-22051205-GGT-TCC X-22051205-GGT-TCA X-22051205-GGT-TCG X-22051205-GGT-AGC	-	bs2	X-22051205-G-A	pm2: The allele frequency for chrX:22051205 ref:G alt:A is less than 0.0005 for all populations in gnomAD exomes. bp4: The SIFT, MutationTaster, and PolyPhen predictions agree that this variant is tolerated.	X-22051205-G-A	D	Yes	No
34	c.83del	p.Gly28Valfs*4	Pathogenic	-	-	0	83	Exon 1	Small deletion	Frameshift	-	< 3	-	-	-	-	-	4/28/2021	-	hispanic	-	-	-	Gait Abnormalities	-	-	-	-	-	No	Yes
35	c.117del	p.Val40*	-	Pathogenic	19219621	1	117	Exon 1	Small deletion	Frameshift	-	< 3	L39fs	-	[19219621] ppc: Table 1 PHEX mutations found in this study....1 proband, familial case, Gaucher C, Walrant-Debray O, Nguyen TM, Esterle L, Garabédian M, Jehan F. PHEX analysis in 118 pedigrees reveals new genetic clues in hypophosphatemic rickets. 2009 Hum Genet, 125(4):401-11	-	-	4/28/2021	-	European, European/North African/Caribbean/Asian (not specified individually)	-	-	-	Other Musculoskeletal Abnormalities, Lower Limb Deformities	ppc	-	pvs1: This is a loss of function variant. pm2: No frameshift variants were found in gnomAD exomes or genomes at this position.	-	-	Yes	No
816	c.118+2T>G	-	-	-	33639975	1	118	Intron 1	Splicing	-	-	< 3	-	-	-	-	-	4/28/2021	-	Spanish	-	-	-	-	-	-	-	-	-	No	No
37	c.118+1G>A	Splice donor	Pathogenic	Pathogenic	16636593, 25031893, 15057978	3	118	Intron 1	Splicing	Splice donor	D	3-5	V40sd	-	[15057978] ppc: TABLE II. Various PHEX Gene Mutations in Polish Patients With X-Linked Hypophosphatemia....sporadic case [25031893] na3: Table 2. Summary of Splicing Mutations of PHEX in Patients with Sporadic Hypophosphatemic Rickets....all references, Sulek A, Poposka E, Rowe PSN, Goulding J, Rowinska E, and Pronicka E. Molecular diagnosis of PEX gene mutations in Polish patients with X-linked …	-	-	4/28/2021	-	Polish, white/caucasian	-	-	-	Fractures/Pseudo-Fractures, Gait Abnormalities, Lower Limb Deformities, Tooth Abscesses and/or Excessive Dental Caries	ppc	X-22051242-G-A	pvs1: This is a loss of function variant. pm2: chrX:22051242 ref:G alt:A was not found in gnomAD exomes or genomes.	X-22051242-G-A	-	Yes	Yes
38	c.118+1G>T	Splice donor	Pathogenic	-	-	0	118	Intron 1	Splicing	Splice donor	-	< 3	-	-	-	-	-	4/28/2021	-	-	-	-	-	-	-	-	-	-	-	No	Yes
36	c.118+2del	Splice donor	Likely Pathogenic	-	-	0	118	Intron 1	Splicing	Splice donor	-	< 3	-	-	-	-	-	4/28/2021	-	white/caucasian	-	-	-	-	-	-	-	-	-	No	Yes
43	c.119-1G>A	Splice acceptor	-	Pathogenic	16636593, 7550339	2	119	Intron 1	Splicing	Splice acceptor	-	< 3	-	-	HYP Consortium. A gene (PEX) with homologies to endopeptidases is mutated in patients with X-linked hypophosphatemic rickets. 1995. Nature Genetics. 11:130-136	-	-	4/28/2021	-	-	-	-	-	-	-	-	-	-	-	No	No
41	c.119-1G>C	Splice acceptor	-	Pathogenic	16636593, 7550339	2	119	Intron 1	Splicing	Splice acceptor	-	< 3	-	-	HYP Consortium. A gene (PEX) with homologies to endopeptidases is mutated in patients with X-linked hypophosphatemic rickets. 1995. Nature Genetics. 11:130-136	-	-	4/28/2021	-	-	-	-	-	-	-	-	-	-	-	No	No
39	c.119-?_187+?del	Deletion (Exon 2)	Likely Pathogenic	-	32329911	1	119	Intron 1	CNV	Deletion	-	< 3	-	-	-	-	-	4/28/2021	-	-	-	-	-	-	-	-	-	-	-	No	No
42	c.119-?_*3357+?dup	Gain (Exons 2-22)	Uncertain Significance	-	-	0	119	Intron 1	CNV	Duplication	-	< 3	-	-	-	-	-	4/28/2021	-	white/caucasian	-	-	-	-	-	-	-	-	-	No	No
44	c.124del	p.Gln42Lysfs*4	Pathogenic	-	-	0	124	Exon 2	Small deletion	Frameshift	-	< 3	-	-	-	-	-	4/28/2021	-	hispanic	-	-	-	Gait Abnormalities, Lower Limb Deformities	-	-	-	-	-	No	Yes
46	c.134T>G	p.Leu45*	Pathogenic	-	-	0	134	Exon 2	SNV	Nonsense	A,A,D	< 3	-	-	-	-	-	4/28/2021	-	white/caucasian	-	-	-	Gait Abnormalities, Lower Limb Deformities	-	-	-	-	-	No	Yes
47	c.134T>A	p.Leu45*	Pathogenic	-	-	0	134	Exon 2	SNV	Nonsense	A,A,D	3-5	-	-	-	-	-	4/28/2021	-	white/caucasian	-	-	-	Lower Limb Deformities	-	-	-	-	-	No	Yes
45	c.134del	p.Leu45*	-	Likely Pathogenic	23813354	1	134	Exon 2	Small deletion	Nonsense	-	< 3	L45X	-	[23813354] na3: Table 2‚ÄÉA literature review on mutations in the Chinese patients with XLH.	-	-	4/28/2021	-	-	-	-	X-22056602-TA-AG	-	-	X-22056600-CTT-C	pvs1: This is a loss of function variant. pm2: chrX:22056602 ref:T alt:G was not found in gnomAD exomes or genomes. chrX:22056600 ref:CTT alt:C was not found in gnomAD exomes or genomes. chrX:22056602 ref:T alt:A was not found in gnomAD exomes or genomes.	X-22056602-T-G X-22056602-T-A	-	Yes	No
48	c.142C>T	p.Gln48*	-	Pathogenic	25839938, 19219621	2	142	Exon 2	SNV	Nonsense	-	< 3	Q48X	-	[19219621] ppc: Table 1 PHEX mutations found in this study....1 proband, familial case, Gaucher C, Walrant-Debray O, Nguyen TM, Esterle L, Garabédian M, Jehan F. PHEX analysis in 118 pedigrees reveals new genetic clues in hypophosphatemic rickets. 2009 Hum Genet, 125(4):401-11	-	-	4/28/2021	-	European, European/North African/Caribbean/Asian (not specified individually)	-	-	X-22056610-CAA-TAG X-22056610-CA-TG	Other Musculoskeletal Abnormalities, Lower Limb Deformities	ppc	X-22056610-C-T	pvs1: This is a loss of function variant. pm2: chrX:22056610 ref:C alt:T was not found in gnomAD exomes or genomes.	X-22056610-C-T	-	Yes	Yes
49	c.148A>T	p.Lys50*	-	Pathogenic	25839938, 22527485	2	148	Exon 2	SNV	Nonsense	-	< 3	K50X	22527485: model/live mouse model	[25839938] ppc: We identified a novel nonsense mutation, c.148ANT, in the PHEX gene, which resulted in the formation of a truncated protein (p.K50X) and led to XLHR._x000D_ This novel mutation was not present in unaffected family members or the 100 healthy control participants..... our work indicated that the c.148ANT (p.K50X) mutation was the likely pathogenic mutation in individual III-2 in fam…	-	-	4/28/2021	-	Chinese, Chinese Han	-	-	X-22056616-AA-TG X-22056616-AAA-TAG	Other Musculoskeletal Abnormalities, Lower Limb Deformities, Gait Abnormalities, Tooth Abscesses and/or Excessive Dental Caries	ppc	X-22056616-A-T	pvs1: This is a loss of function variant. pm2: chrX:22056616 ref:A alt:T was not found in gnomAD exomes or genomes.	X-22056616-A-T	-	Yes	No
50	c.151C>T	p.Gln51*	Pathogenic	Pathogenic	25839938, 11502829, 31485552, 9097956, 16636593	5	151	Exon 2	SNV	Nonsense	-	6-10	Q51X	-	[11502829] pp1: TABLE 1A. Genotype and phenotype information on patients and affected family members with nonsense mutations in PHEX...one family (maternal grandmother, mother, daughter, and son) [9097956] ppc: Table 1. Mutations...number of patients not specified, only 1 assumed [16636593] na3: Table 2. PHEX mutations identified in XLH patients to date [2, 3, 6, 7, 10, 12‚Äì20], Rowe PS, Oudet C…	-	-	4/28/2021	-	North American/Australian (study location), hispanic, European/North African (not specified individually)	-	-	X-22056619-CAG-TGA X-22056619-CAG-TAA	Tooth Abscesses and/or Excessive Dental Caries, Lower Limb Deformities	pp1, ppc	X-22056619-C-T	pvs1: This is a loss of function variant. pm2: chrX:22056619 ref:C alt:T was not found in gnomAD exomes or genomes.	X-22056619-C-T	-	Yes	Yes
51	c.154G>T	p.Glu52*	Pathogenic	Pathogenic	28383812	1	154	Exon 2	SNV	Nonsense	-	3-5	E52X	-	[28383812] ps2: Many of the mutations were de novo: c.154G>T and c.2242_2243delCT in PHEX, and c.526C>G in FGF23. [28383812] ppc_het: Table 2. Mutational analysis of patients with hypophosphatemic rickets....found in proband, both parents are WT and phenotypically normal	-	-	4/28/2021	-	-	-	-	X-22056622-GAG-TAA X-22056622-GAG-TGA	Lower Limb Deformities	ps2, ppc_het	X-22056622-G-T	pvs1: This is a loss of function variant. pm2: chrX:22056622 ref:G alt:T was not found in gnomAD exomes or genomes.	X-22056622-G-T	-	Yes	Yes
52	c.159C>A	p.Tyr53*	Pathogenic	-	-	0	159	Exon 2	SNV	Nonsense	A,A,D	< 3	-	-	-	-	-	4/28/2021	-	-	-	-	-	-	-	-	-	-	-	No	No
53	c.162C>A	p.Cys54*	-	Pathogenic	30682568	1	162	Exon 2	SNV	Nonsense	-	< 3	C54X	-	[30682568] ppc: Six mutations (C54X, C77W, C85Y, C85S, C406S, C693Y) occurred at highly conserved cysteines.....number of cases not specified, only one assumed	-	-	4/28/2021	-	Chinese	-	-	X-22056629-GC-AG X-22056629-GC-AA	-	ppc	-	pvs1: This is a loss of function variant. pm2: chrX:22056630 ref:C alt:A was not found in gnomAD exomes or genomes.	X-22056630-C-A	-	Yes	No
54	c.166A>T	p.Lys56*	Pathogenic	-	-	0	166	Exon 2	SNV	Nonsense	A,A,D	< 3	-	-	-	-	-	4/28/2021	-	-	-	-	-	-	-	-	-	-	-	No	No
55	c.174del	p.Glu58Aspfs*10	-	Pathogenic	32329911	1	174	Exon 2	Small deletion	Frameshift	-	< 3	-	-	Personal Submission: Bixia Zheng, Nanjing Key Laboratory of pediatrics, Guangzhou Road 72, Nanjing, China, The 2 variants from Bixia Zheng from 2016 have now been published with other variants this year see attached paper “jbmr.4035.pdf”	-	-	4/28/2021	-	Chinese (study location), Chinese	-	-	-	bowed or bent legs	-	-	-	-	-	No	No
56	c.176G>C	p.Cys59Ser	-	Uncertain Significance	19513579	1	176	Exon 2	SNV	Missense	-	3-5	C59S	-	[19513579] pp1: In one of the familial cases of XLH we detected two heterozygous point mutations in the index patient and her affected mother, C59S in exon 2 and A363V in exon 10._x000D_ Both mutations are located on the same allele, and they may both contribute to loss of function of the enzyme. It can be assumed that the C59S mutation has a more severe effect on the protein's structure and acti…	D	-	4/28/2021	-	Caucasian	D	D	X-22056644-GC-CT X-22056644-GC-CA X-22056644-GC-CG X-22056643-TGC-AGT	Lower Limb Deformities	pp1	X-22056644-G-C	pm2: chrX:22056643 ref:T alt:A was not found in gnomAD exomes or genomes. chrX:22056644 ref:G alt:C was not found in gnomAD exomes or genomes. pp3: The SIFT, MutationTaster, and PolyPhen predictions agree that this variant is possibly or probably damaging.	X-22056643-T-A X-22056644-G-C	D	Yes	Yes
57	c.177C>A	p.Cys59*	Pathogenic	-	-	0	177	Exon 2	SNV	Nonsense	A,A,D	3-5	-	-	-	-	-	4/28/2021	-	black/african-american	-	-	-	Fractures/Pseudo-Fractures, Gait Abnormalities, Lower Limb Deformities, Tooth Abscesses and/or Excessive Dental Caries	-	-	-	-	-	No	No
58	c.179_436del	p.Ile60_Glu145del	-	Likely Pathogenic	16636593	1	179	Exon 2	CNV	Deletion	-	< 3	I60del	-	[16636593] na3: Table 2. PHEX mutations identified in XLH patients to date [2, 3, 6, 7, 10, 12‚Äì20], HYP Consortium. A gene (PEX) with homologies to endopeptidases is mutated in patients with X-linked hypophosphatemic rickets. 1995. Nature Genetics. 11:130-136, Popowska E, Pronicka E, Sulek A, Jurkiewicz D, Rowinska E, Sykut-Cegielska J, Rump Z, Arasimowicz E, and Kraejewska-Walasek M. X-linked …	-	-	4/28/2021	-	Polish	-	-	-	-	-	-	pm4: This variant causes an in-frame length change and is not in a repeat region.	-	-	Yes	No
59	c.181G>T	p.Glu61*	-	Pathogenic	21994957	1	181	Exon 2	SNV	Nonsense	-	< 3	E61X	-	[21994957] ppc: TABLE 2. PHEX gene mutations detected in 14 of 15 XLH patients enrolled....1 patient (treated with growth hormone)	-	-	4/28/2021	-	German (study location)	-	-	X-22056649-GA-TG X-22056649-GAA-TAG	-	ppc	X-22056649-G-T	pvs1: This is a loss of function variant. pm2: chrX:22056649 ref:G alt:T was not found in gnomAD exomes or genomes.	X-22056649-G-T	-	Yes	Yes
60	c.185C>T	p.Ala62Val	Uncertain Significance	-	-	0	185	Exon 2	Splicing	Intronic	D,D,D	< 3	-	-	-	N	-	4/28/2021	X-22056653-C-T	black/african-american, white/caucasian	benign(0)	deleterious(0.01)	-	Gait abnormalities, Lower limb deformities, Reduced_Serum_Phosphate	-	-	-	-	D	No	Yes
62	c.187+2T>A	Splice donor	Likely Pathogenic	-	-	0	187	Intron 2	Splicing	Splice donor	-	< 3	-	-	-	-	-	4/28/2021	-	-	-	-	-	Gait Abnormalities, Tooth Abscesses and/or Excessive Dental Caries, Lower Limb Deformities	-	-	-	-	-	No	Yes
63	c.187+1G>T	Splice donor	-	Pathogenic	16636593, 29505567, 10439971	3	187	Intron 2	Splicing	Splice donor	D	< 3	A63sd	-	[29505567] ps2: Six previously reported PHEX mutations. c.1645C>T, c. 187+1G>T, and c.2104C>T are de novo mutations [29505567] ppc_het: Table 2. Mutational analysis of patients with hereditary hypophosphatemia... one patient (parents do not have mutation)	-	-	4/28/2021	-	Turkish	-	-	-	Lower Limb Deformities	ps2, ppc_het	X-22056656-G-T	pvs1: This is a loss of function variant. pm2: chrX:22056656 ref:G alt:T was not found in gnomAD exomes or genomes.	X-22056656-G-T	-	Yes	Yes
61	c.187del	p.Ala63Leufs*5	-	Pathogenic	22577109	1	187	Exon 2	Small deletion	Frameshift	-	< 3	A63fs	-	[22577109] ppc: Table 1 Biochemical data of patients and mutations in the PHEX gene....1 patient, Personal Submission: Kinoshita Yuka and Fukumoto Seiji. University of Tokyo Hospital.Department of Medicine, 7-3-1 Hongo, Bunkyo-ku, Tokyo, Japan	-	-	4/28/2021	-	Japanese	-	-	-	-	ppc	X-22056653-CG-C	pvs1: This is a loss of function variant. pm2: chrX:22056653 ref:CG alt:C was not found in gnomAD exomes or genomes.	-	-	Yes	No
64	c.188-?_349+?del	Deletion (Exon 3)	Pathogenic	Uncertain Significance	23079138, 24926463	2	188	Intron 2	CNV	Deletion	-	< 3	-	-	Personal Submission: Fernandez Lourdes Loidi. Hospital Clinico Universitario. Ed. C (-2) 15706 Santiago de Compostela, Spain	-	-	4/28/2021	-	Spanish, native american, hispanic	-	-	-	Fractures/Pseudo-Fractures, Lower Limb Deformities, Gait abnormalities, Lower limb deformities	-	-	-	-	-	No	No
65	c.188-?_349+?dup	Gain (Exon 3)	-	Uncertain Significance	21902834	1	188	Intron 2	CNV	Frameshift	-	< 3	-	-	Personal Submission: Fernandez Lourdes Loidi. Hospital Clinico Universitario. Ed. C (-2) 15706 Santiago de Compostela, Spain, This is mutation is now published in Morey et al BMC Med Gen 2011 see Lourdesd variants.pdf	-	-	4/28/2021	-	European, Spanish/Portuguese (study location)	-	-	-	-	-	-	-	-	-	No	No
70	c.188-?_1404+?dup	Gain (Exons 3-12)	Likely Pathogenic	-	-	0	188	Intron 2	CNV	Duplication	-	< 3	-	-	-	-	-	4/28/2021	-	ashkenazi jewish	-	-	-	-	-	-	-	-	-	No	No
67	c.188-1G>A	Splice acceptor	Pathogenic	-	-	0	188	Intron 2	Splicing	Splice acceptor	-	3-5	-	-	-	-	-	4/28/2021	-	hispanic	-	-	-	Lower limb deformities, Reduced_Serum_Phosphate	-	-	-	-	-	No	No
817	c.188-?_1302+?dup	Gain (Exons 3-11)	Pathogenic	-	-	0	188	Intron 2	CNV	Duplication	-	< 3	-	-	-	-	-	4/28/2021	-	white/caucasian	-	-	-	-	-	-	-	-	-	No	No
66	c.188-1G>C	Splice acceptor	-	Pathogenic	11502829	1	188	Intron 2	Splicing	Splice acceptor	D	3-5	A63sa	-	[11502829] pp1: TABLE 1C. Genotype and phenotype information on patients and affected family members with splice-site mutations in PHEX...4 affected family members, Holm IA, Nelson AE, Robinson BG, Mason RS, Marsh DJ, Cowell CT, and Carpenter TO. Mutational Analysis and genotype-phenotype correlation of the PHEX gene in X-linked hypophosphatemic rickets. 2001. The Journal of Clinical Endocrinolog…	-	-	4/28/2021	-	North American/Australian (study location)	-	-	-	Tooth Abscesses and/or Excessive Dental Caries, Lower Limb Deformities	pp1	X-22065167-G-C	pvs1: This is a loss of function variant. pm2: chrX:22065167 ref:G alt:C was not found in gnomAD exomes or genomes.	X-22065167-G-C	-	Yes	Yes
69	c.188-47C>T	Intronic	-	Benign	19219621	1	188	Intron 2	Splicing	Intronic	-	< 3	A63int	-	[19219621] bs1: Table 3 PHEX polymorphisms and their frequencies in_x000D_ this study versus in the European_x000D_ population....european population 12.5-20.8% vs. 20% in cohort	-	-	4/28/2021	X-22065121-C-T	-	-	-	-	-	bs1	X-22065121-C-T	bs1: The overall allele frequency for chrX:22065121 ref:C alt:T is 0.171 in gnomAD exomes. ba1: The overall allele frequency for chrX:22065121 ref:C alt:T is 0.171 in gnomAD exomes.	-	-	Yes	No
71	c.200T>G	p.Leu67*	-	Likely Pathogenic	16636593	1	200	Exon 3	SNV	Nonsense	-	< 3	L67X	-	[16636593] na3: Table 2. PHEX mutations identified in XLH patients to date [2, 3, 6, 7, 10, 12‚Äì20]....phexdb reference, personal submission, Personal Submission: Compton J, and Bale S. GeneDx Inc. 9700 Great Seneca Highway suite 211 Rockville MD 20850, 2002	-	-	4/28/2021	-	-	-	-	X-22065180-TA-AG	-	-	X-22065180-T-G	pvs1: This is a loss of function variant. pm2: chrX:22065180 ref:T alt:A was not found in gnomAD exomes or genomes. chrX:22065180 ref:T alt:G was not found in gnomAD exomes or genomes.	X-22065180-T-A X-22065180-T-G	-	Yes	No
73	c.201_202dup	p.Ser68Lysfs*4	Pathogenic	-	-	0	201	Exon 3	Small duplication	Frameshift	-	< 3	-	-	-	-	-	4/28/2021	-	black/african-american	-	-	-	-	-	-	-	-	-	No	Yes
75	c.204dup	p.Lys69*	-	Pathogenic	30607568, 33639975	1	204	Exon 3	Small insertion	Nonsense	-	< 3	K69X	-	[30607568] ppc: Table 1 Pathogenic variants of PHEX gene found in patients with Xlinked hypophosphatemia....1 patient	-	-	4/28/2021	-	Spanish/Peruvian (study location)	-	-	X-22065185-AAA-TAG X-22065185-AA-TG	-	ppc	X-22065185-A-T	pvs1: This is a loss of function variant. pm2: chrX:22065185 ref:A alt:T was not found in gnomAD exomes or genomes.	X-22065185-A-T	-	Yes	No
74	c.204del	p.Ser68Argfs*3	Pathogenic	-	-	0	204	Exon 3	Small deletion	Frameshift	-	< 3	-	-	-	-	-	4/28/2021	-	white/caucasian	-	-	-	-	-	-	-	-	-	No	Yes
76	c.208_212del	p.Val70Serfs*7	Pathogenic	Pathogenic	26377240, 16636593, 33639975, 15057978, 9097956, 30607568	6	208	Exon 3	Small deletion	Frameshift	-	6-10	V70fs	-	[26377240] ps2: Table 2 Patient characteristics with confirmed mutations in PHEX gene....1 patient, de novo [30607568] ps4m: Table 1 Pathogenic variants of PHEX gene found in patients with X-linked hypophosphatemia...2 patients Comments: Possible author error, cDNA is noted as c.773_777delGTAAA, variant is also referred to as V70S (no frameshift) [26377240] ppc: Table 2 Patient characteristics wi…	-	-	4/28/2021	-	white/caucasian, Chinese, black/african-american, hispanic	-	-	-	Gait Abnormalities, Lower Limb Deformities	ppc, ps2, ps4m	X-22065180-TAAGTA-T	pvs1: This is a loss of function variant. pm2: chrX:22065180 ref:TAAGTA alt:T was not found in gnomAD exomes or genomes.	-	-	Yes	Yes
78	c.212A>T	p.Asn71Ile	-	Uncertain Significance	30607568, 33639975, 21902834	3	212	Exon 3	SNV	Missense	-	6-10	N71I	-	[30607568] ppc: Table 1 Pathogenic variants of PHEX gene found in patients with Xlinked hypophosphatemia....2 patients from same family (relationship not specified, but likely siblings) [21902834] ppc: Table 2 PHEX mutations found in this study...patient 4...familial, Personal Submission: Fernandez Lourdes Loidi. Hospital Clinico Universitario. Ed. C (-2) 15706 Santiago de Compostela, Spain	D	-	4/28/2021	-	Spanish, Spanish/Portuguese (study location), Spanish/Peruvian (study location)	D, P	D	X-22065192-AT-TC X-22065192-AT-TA	Short Stature, Other Musculoskeletal Abnormalities	ppc	X-22065192-A-T	pm2: chrX:22065192 ref:A alt:T was not found in gnomAD exomes or genomes. pp3: The SIFT, MutationTaster, and PolyPhen predictions agree that this variant is possibly or probably damaging.	X-22065192-A-T	D	Yes	No
77	c.212A>C	p.Asn71Thr	-	Uncertain Significance	21050253	1	212	Exon 3	SNV	Missense	-	< 3	N71T	-	[21050253] ppc: Table 1. Variants, excluding synonymous changes found in PHEX and FGF23...number of patients not specified, only one assumed....authors claim mutation is N79T	D	-	4/28/2021	-	Caucasian/Hispanic/African American/Asian American (not specified individually)	D, P	D	X-22065192-AT-CA X-22065192-AT-CG X-22065192-AT-CC	-	ppc	X-22065192-A-C	pm2: chrX:22065192 ref:A alt:C was not found in gnomAD exomes or genomes. pp3: The SIFT, MutationTaster, and PolyPhen predictions agree that this variant is possibly or probably damaging.	X-22065192-A-C	D	Yes	No
80	c.218_221del	p.Ser73Trpfs*16	Pathogenic	-	-	0	218	Exon 3	Small deletion	Frameshift	-	< 3	-	-	-	-	-	4/28/2021	-	-	-	-	-	-	-	-	-	-	-	No	No
82	c.221_222del	p.Val74Glyfs*4	Pathogenic	Pathogenic	22577109	1	221	Exon 3	Small deletion	Frameshift	-	< 3	-	-	-	-	-	4/28/2021	-	white/caucasian	-	-	-	-	-	-	-	-	-	No	No
83	c.227_238dup	p.Asn79_Phe80insSerCysAspAsn	Pathogenic	-	-	0	227	Exon 3	Small duplication	Insertion	-	< 3	-	-	-	-	-	4/28/2021	-	-	-	-	-	-	-	-	-	-	-	No	No
84	c.229T>A	p.Cys77Ser	-	Likely Pathogenic	26051471	1	229	Exon 3	SNV	Missense	-	< 3	C77S	-	[26051471] pm6: Table 3 PHEX mutations identified in the present series of HR patients.....sporadic case [9097956] ppc: Table 1. Mutations...The mutations found in exons 15 and 17 were found in two separate (unrelated) families respectively._x000D_ The first N-terminal missense mutation encountered in exon 3 (CM41), involved codon 77 (Table 1)....In our group of families, at least one patient mut…	D	-	4/28/2021	-	Italian	D	D	X-22065210-GT-CA X-22065210-GT-CG X-22065210-GT-CC X-22065209-TGT-AGC	Other Musculoskeletal Abnormalities, Lower Limb Deformities	ppc, pm6	X-22065210-G-C X-22065209-T-A	pm2: chrX:22065210 ref:G alt:C was not found in gnomAD exomes or genomes. chrX:22065209 ref:T alt:A was not found in gnomAD exomes or genomes. pp3: The SIFT, MutationTaster, and PolyPhen predictions agree that this variant is possibly or probably damaging.	X-22065210-G-C X-22065209-T-A	D	Yes	No
86	c.230G>A	p.Cys77Tyr	Likely Pathogenic	Pathogenic	32329911	1	230	Exon 3	SNV	Missense	D,D,D	3-5	-	-	-	D	-	4/28/2021	-	Chinese (study location), white/caucasian	probably_damaging(1)	deleterious(0)	-	bowed or bent legs	-	-	-	-	D	No	Yes
85	c.230G>C	p.Cys77Ser	Likely Pathogenic	Likely Pathogenic	16636593, 19219621, 9097956, 10874297, 12001226	5	230	Exon 3	SNV	Missense	-	3-5	C77S	-	[26051471] pm6: Table 3 PHEX mutations identified in the present series of HR patients.....sporadic case [9097956] ppc: Table 1. Mutations...The mutations found in exons 15 and 17 were found in two separate (unrelated) families respectively._x000D_ The first N-terminal missense mutation encountered in exon 3 (CM41), involved codon 77 (Table 1)....In our group of families, at least one patient mut…	D	-	4/28/2021	-	black/african-american, European/North African (not specified individually)	D	D	X-22065210-GT-CA X-22065210-GT-CG X-22065210-GT-CC X-22065209-TGT-AGC	Hearing Abnormalities, Fractures/Pseudo-Fractures, Lower Limb Deformities, Gait Abnormalities, Tooth Abscesses and/or Excessive Dental Caries	ppc, pm6	X-22065210-G-C X-22065209-T-A	pm2: chrX:22065210 ref:G alt:C was not found in gnomAD exomes or genomes. chrX:22065209 ref:T alt:A was not found in gnomAD exomes or genomes. pp3: The SIFT, MutationTaster, and PolyPhen predictions agree that this variant is possibly or probably damaging.	X-22065210-G-C X-22065209-T-A	D	Yes	Yes
87	c.230G>T	p.Cys77Phe	Pathogenic	-	-	0	230	Exon 3	SNV	Missense	D,D,D	3-5	-	-	-	D	-	4/28/2021	-	asian, white/caucasian	probably_damaging(1)	deleterious(0)	-	Lower Limb Deformities, Gait abnormalities, Fractures/Pseudo-Fractures	-	-	-	-	D	No	Yes
88	c.231T>G	p.Cys77Trp	-	Likely Pathogenic	30682568	1	231	Exon 3	SNV	Missense	-	< 3	C77W	-	[30682568] ppc: Six mutations (C54X, C77W, C85Y, C85S, C406S, C693Y) occurred at highly conserved cysteines.....number of cases not specified, only one assumed	D	-	4/28/2021	-	Chinese	D	D	-	-	ppc	-	pm2: chrX:22065211 ref:T alt:G was not found in gnomAD exomes or genomes. pm5: This is a missense variant at an amino acid residue where a different missense change has been established as pathogenic. pp3: The SIFT, MutationTaster, and PolyPhen predictions agree that this variant is possibly or probably damaging.	X-22065211-T-G	D	Yes	No
89	c.239T>C	p.Phe80Ser	Pathogenic	Likely Pathogenic	17710565, 12001226	2	239	Exon 3	SNV	Missense	D	< 3	F80S	17710565: fx/abnormal cellular localization 17710565: assay/immunocytochemistry 17710565: assay/immunofluorescence 17710565: model/live mouse model 17710565: model/human cell line, not patient derived 17710565: flg/complete loss of function	[17710565] ps3: The Pug mutation (F80S) occurs in a cluster of five conserved cysteine residues (between Cys77 and Cys85) just C-terminal of the transmembrane domain....Mice carrying the Pug mutation exhibit_x000D_ abnormal phenotypes including growth retardation, hypophosphatemia and decreased bone mineral density (BMD).......Figure 4A clearly indicates that wild-type Myc-PHEX and TRITC-WGA are …	D	-	4/28/2021	-	-	D	D	X-22065219-TC-CA X-22065218-TTC-AGT X-22065218-TT-AG X-22065219-TC-CG X-22065219-TC-CT	-	ps3	-	pm2: chrX:22065219 ref:T alt:C was not found in gnomAD exomes or genomes. pp3: The SIFT, MutationTaster, and PolyPhen predictions agree that this variant is possibly or probably damaging.	X-22065219-T-C	D	Yes	No
91	c.241T>C	p.Phe81Leu	Uncertain Significance	-	-	0	241	Exon 3	SNV	Missense	D,D,D	< 3	-	-	-	D	-	4/28/2021	-	white/caucasian	possibly_damaging(0.492)	deleterious(0)	-	-	-	-	-	-	D	No	Yes
92	c.242T>C	p.Phe81Ser	-	Uncertain Significance	10439971, 23079138, 16636593, 24926462, 17710565	5	242	Exon 3	SNV	Missense	D	< 3	F81S	-	[10439971] ppc: Table 1 Mutations in the PHEX gene...1 patient, sporadic...author says protein consequence is F805 (likely a typo) [24926462] na3: Table 1. Summary of de novo PHEX mutations in patients with sporadic hypophosphatemic rickets....(all from literature) [23079138] na3: Table 2 De Novo PHEX mutations in patients with sporadic hypophosphatemic rickets....from literature review [16636593…	D	-	4/28/2021	-	French/German/North African/Belgian (not specified individually)	D, P	D	X-22065221-TT-AG X-22065222-TC-CT X-22065221-TTC-AGT X-22065222-TC-CG X-22065222-TC-CA	Other Musculoskeletal Abnormalities	ppc	X-22065222-T-C	pm2: chrX:22065222 ref:T alt:C was not found in gnomAD exomes or genomes. pp3: The SIFT, MutationTaster, and PolyPhen predictions agree that this variant is possibly or probably damaging.	X-22065222-T-C	D	Yes	No
93	c.250G>C	p.Ala84Pro	Uncertain Significance	-	-	0	250	Exon 3	SNV	Missense	D,D,D	< 3	-	-	-	D	-	4/28/2021	-	-	possibly_damaging(0.814)	deleterious(0)	-	-	-	-	-	-	D	No	No
94	c.251C>A	p.Ala84Asp	-	Uncertain Significance	25042154	1	251	Exon 3	SNV	Missense	-	< 3	A84D	-	[25042154] ppc: Table 2. Biochemical Findings for Boys With 30_x000D_ ‚ÄêUTR Versus_x000D_ Coding Region or Splice Site Mutations in PHEX....1 patient	D	-	4/28/2021	-	North American (study location)	P	D	X-22065231-CT-AC	-	ppc	X-22065231-C-A	pm2: chrX:22065231 ref:C alt:A was not found in gnomAD exomes or genomes. pp3: The SIFT, MutationTaster, and PolyPhen predictions agree that this variant is possibly or probably damaging.	X-22065231-C-A	D	Yes	Yes
95	c.253T>C	p.Cys85Arg	-	Likely Pathogenic	9199930, 11468271, 16636593, 12727977, 14992683, 15470265, 12001226, 19513579, 17710565, 10874297, 25894638, 18046499, 12111239	13	253	Exon 3	SNV	Missense	-	< 3	C85R	11468271: fx/abnormal cellular localization 11468271: fx/loss of protein structural stability 11468271: assay/immunofluorescence 11468271: assay/cell surface biotinylation 11468271: assay/pulse-chase assay 11468271: method/site-directed mutagenesis 11468271: method/ plasmid transfection 11468271: model/human cell line, not patient derived 11468271: flg/complete loss of function 12727977: fx/abnor…	[11468271] ps3: Using a variety of approaches, including cell surface biotinylation and immunofluorescence, we demonstrate that the wild-type and E581V PHEX proteins are targeted to the plasma membrane, whereas the disease causing mutations, C85R, G579R and S711R, result in proteins that are not fully glycosylated and remain trapped in the endoplasmic reticulum (ER).....However, when treated with…	D	-	4/28/2021	-	German	D	D	X-22065233-TGT-CGC X-22065233-TGT-CGA X-22065233-TGT-AGG X-22065233-TGT-CGG X-22065233-TGT-AGA	-	ps3, ppc	X-22065233-T-C	pm2: chrX:22065233 ref:T alt:C was not found in gnomAD exomes or genomes. pp3: The SIFT, MutationTaster, and PolyPhen predictions agree that this variant is possibly or probably damaging.	X-22065233-T-C	D	Yes	Yes
97	c.254G>T	p.Cys85Phe	-	Likely Pathogenic	16636593, 19219621, 10874297, 12001226	4	254	Exon 3	SNV	Missense	-	< 3	C85F	-	[19219621] ppc: Table 1 PHEX mutations found in this study...1 proband, familial case [10874297] na3: Three different mutations involving the cysteine residue at position 85 have been reported, C85R, C85Y, and C85F, in patients of German and Finnish origin [Francis et al., 1997; Holm et al., 1997; Tyynismaa et al., 2000]. [12001226] na3: Until now, the only M13 missense mutations reported in our …	D	-	4/28/2021	-	European, Finnish, European/North African/Caribbean/Asian (not specified individually)	D	D	X-22065234-GT-TC	Other Musculoskeletal Abnormalities, Lower Limb Deformities	ppc	X-22065234-G-T	pm2: chrX:22065234 ref:G alt:T was not found in gnomAD exomes or genomes. pm5: This is a missense variant at an amino acid residue where a different missense change has been established as pathogenic. pp3: The SIFT, MutationTaster, and PolyPhen predictions agree that this variant is possibly or probably damaging.	X-22065234-G-T	D	Yes	No
96	c.254G>A	p.Cys85Tyr	-	Likely Pathogenic	11502829, 30682568, 9106524, 16636593, 10874297, 12001226	6	254	Exon 3	SNV	Missense	-	6-10	C85Y	-	[11502829] pp1: TABLE 1D. Genotype and phenotype information on patients and affected family members with missense mutations in PHEX...1 family, mother and 3 sons [30682568] ppc: Six mutations (C54X, C77W, C85Y, C85S, C406S, C693Y) occurred at highly conserved cysteines.....number of cases not specified, only one assumed [9106524] ppc: referred to as C82Y....Table 2_x000D_ Mutations in Nine Patie…	D	-	4/28/2021	-	Chinese, North American (study location), North American/Australian (study location)	D	D	X-22065234-GT-AC	Lower Limb Deformities	ppc, pp1	X-22065234-G-A	pm2: chrX:22065234 ref:G alt:A was not found in gnomAD exomes or genomes. pm5: This is a missense variant at an amino acid residue where a different missense change has been established as pathogenic. pp3: The SIFT, MutationTaster, and PolyPhen predictions agree that this variant is possibly or probably damaging.	X-22065234-G-A	D	Yes	Yes
98	c.254G>C	p.Cys85Ser	-	Likely Pathogenic	30682568, 32329911	2	254	Exon 3	SNV	Missense	-	< 3	C85S	-	[30682568] ppc: Six mutations (C54X, C77W, C85Y, C85S, C406S, C693Y) occurred at highly conserved cysteines.....number of cases not specified, only one assumed	D	-	4/28/2021	-	Chinese (study location), Chinese	D	D	X-22065233-TGT-AGC X-22065234-GT-CA X-22065234-GT-CC X-22065234-GT-CG	bowed or bent legs	ppc	-	pm2: chrX:22065233 ref:T alt:A was not found in gnomAD exomes or genomes. chrX:22065234 ref:G alt:C was not found in gnomAD exomes or genomes. pm5: This is a missense variant at an amino acid residue where a different missense change has been established as pathogenic. pp3: The SIFT, MutationTaster, and PolyPhen predictions agree that this variant is possibly or probably damaging.	X-22065233-T-A X-22065234-G-C	D	Yes	Yes
99	c.263G>A	p.Trp88*	Pathogenic	-	-	0	263	Exon 3	SNV	Nonsense	A,A,D	< 3	-	-	-	-	-	4/28/2021	-	-	-	-	-	-	-	-	-	-	-	No	Yes
100	c.264del	p.Trp88*	-	Pathogenic	23813354, 21293852, 18046499	3	264	Exon 3	Small deletion	Nonsense	-	3-5	W88X	-	[18046499] pp1: In family 1 we found a heterozygous c.264delG in II2 (proband), I2, and III1._x000D_ A hemizygous c.264delG mutation was found in II4._x000D_ This mutation changed codon TGG to TGA and resulted in a subsequent change of the tryptophan codon to stop codon and truncation at p.88 (Fig. 1A). [21293852] na3: Fig. 2 The distribution of PHEX gene mutations among Chinese with XLH is shown…	-	-	4/28/2021	-	Chinese Han	-	-	X-22065243-GG-AA	-	pp1	X-22065242-TG-T	pvs1: This is a loss of function variant. pm2: chrX:22065244 ref:G alt:A was not found in gnomAD exomes or genomes. chrX:22065243 ref:G alt:A was not found in gnomAD exomes or genomes. chrX:22065242 ref:TG alt:T was not found in gnomAD exomes or genomes.	X-22065244-G-A X-22065243-G-A	-	Yes	No
101	c.275_280delinsT	p.Asn92Ilefs*17	Pathogenic	-	-	0	275	Exon 3	Small insertion	Frameshift	-	< 3	-	-	-	-	-	4/28/2021	-	white/caucasian	-	-	-	-	-	-	-	-	-	No	Yes
103	c.288del	p.Asp97Ilefs*11	Pathogenic	-	-	0	288	Exon 3	Small deletion	Frameshift	-	< 3	-	-	-	-	-	4/28/2021	-	-	-	-	-	-	-	-	-	-	-	No	No
102	c.288A>G	p.Glu96=	-	Uncertain Significance	18625346	1	288	Exon 3	SNV	Synonymous/Silent	-	< 3	E96E	-	[18625346] ppc: There was also a rare sequence variation in exon 3 (c.288A>G, Glu96Glu)._x000D_ We were unable to determine whether this is a rare synonymous polymorphism or a mutation affecting an exonic splicing enhancer....found in 1 patient	-	-	4/28/2021	X-22065268-A-G	North American (study location)	-	-	-	-	ppc	X-22065268-A-G	bp7: This is a synonymous variant.	-	-	Yes	Yes
104	c.289_349+836delinsAAGATATGCCT	Splice Donor	Likely Pathogenic	-	-	0	289	Exon 3	Splicing	Splice donor	-	< 3	-	-	-	-	-	4/28/2021	-	hispanic	-	-	-	Gait Abnormalities, Lower Limb Deformities	-	-	-	-	-	No	Yes
105	c.294_295insAAGAG	p.Pro99Lysfs*11	-	Pathogenic	19219621	1	294	Exon 3	Small insertion	Frameshift	-	< 3	M98fs	-	[19219621] ppc: Table 1 PHEX mutations found in this study....1 proband, familial case, Gaucher C, Walrant-Debray O, Nguyen TM, Esterle L, Garabédian M, Jehan F. PHEX analysis in 118 pedigrees reveals new genetic clues in hypophosphatemic rickets. 2009 Hum Genet, 125(4):401-11	-	-	4/28/2021	-	European, European/North African/Caribbean/Asian (not specified individually)	-	-	-	Other Musculoskeletal Abnormalities, Lower Limb Deformities	ppc	-	pvs1: This is a loss of function variant. pm2: No frameshift variants were found in gnomAD exomes or genomes at this position.	-	-	Yes	No
106	c.304G>A	p.Gly102Arg	Pathogenic	Uncertain Significance	29901142	1	304	Exon 3	SNV	Missense	D,D,D	6-10	-	-	-	N	-	4/28/2021	-	white/caucasian, Chinese Han	probably_damaging(0.917)	deleterious(0.01)	-	bowed or bent legs, short stature, Lower Limb Deformities, Tooth Abscesses and/or Excessive Dental Caries	-	-	-	-	D	No	Yes
107	c.307del	p.Val103Phefs*5	Pathogenic	-	-	0	307	Exon 3	Small deletion	Frameshift	-	< 3	-	-	-	-	-	4/28/2021	-	white/caucasian	-	-	-	Fractures/Pseudo-Fractures, Tooth Abscesses and/or Excessive Dental Caries, Lower Limb Deformities	-	-	-	-	-	No	Yes
818	c.310del	p.Tyr104Ilefs*4	-	Pathogenic	32329911	1	310	Exon 3	Small deletion	Frameshift	-	< 3	Y104fs	-	[32329911] ps2: We obtained informed consent for clinical and genetic investigations, and peripheral blood samples were collected from all patients and their parents for genetic testing... Table S2 PHEX mutations identified in 53 XLHR patients (Inheritance: de novo) [32329911] ppc: We retrospectively reviewed the clinical features and molecular findings of 53 unrelated patients with XLHR at Child…	-	-	4/28/2021	-	Chinese (study location)	-	-	-	-	ppc, ps2	-	pvs1: This is a loss of function variant. pm2: No frameshift variants were found in gnomAD exomes or genomes at this position.	-	-	TRUE	No
108	c.318G>A	p.Trp106*	Pathogenic	-	-	0	318	Exon 3	SNV	Nonsense	A,A,A	< 3	-	-	-	-	-	4/28/2021	-	black/african-american	-	-	-	-	-	-	-	-	-	No	Yes
819	c.325_326dup	p.Asn110Ilefs*7	-	Pathogenic	33295632	1	325	Exon 3	Small duplication	Frameshift	-	< 3	N110fs	-	[33295632] pp1: The aim of this work was to investigate the clinical phenotype, therapeutic strategies, and molecular background of HR in children hospitalised in our clinic... In 10 of 11 patients, PHEX gene mutations were found... In 2 of the patients, we detected 2 novel mutations (Fig. 4): c.325_326dupCA, N110Ifs*7 in exon 3 in Patient No. 1 and her affected father... This variant was found i…	-	-	4/28/2021	-	Polish (study location)	-	-	-	-	pp1	X-22065303-G-GAC	pvs1: This is a loss of function variant. pm2: chrX:22065303 ref:G alt:GAC was not found in gnomAD exomes or genomes.	-	-	TRUE	No
109	c.327del	p.His109Glnfs*7	-	Pathogenic	9768674, 16636593	2	327	Exon 3	Small deletion	Frameshift	-	< 3	H109fs	-	[9768674] ppc: Table 1: PHEX mutations and polymorphisms in XLH patients....number of patients not specified, only one assumed [16636593] na3: Table 2. PHEX mutations identified in XLH patients to date [2, 3, 6, 7, 10, 12‚Äì20], Dixon PH, Christie PT, Wooding C, Trump D, Grieff M, Holm I, Gertner JM, Schmidtke J, Shah B, Shaw N, Smith C, Tau C, Schlessinger D, Whyte MP, and Thakker RV. Mutational…	-	-	4/28/2021	-	Northern European/African American/Saudi Arabian/Indian/Southeast Asian (not specified individually), Northern European	-	-	-	-	ppc	X-22065306-AT-A	pvs1: This is a loss of function variant. pm2: chrX:22065306 ref:AT alt:A was not found in gnomAD exomes or genomes.	-	-	Yes	No
79	c.328_330del	p.Asn110del	-	Uncertain Significance	20157195, 18625346	2	328	Exon 3	CNV	Deletion	-	< 3	N110del	-	[20157195] ppc: PHEX mutations were confirmed in six of 10 subjects in the treatment cohort (two c1721C>G, three c1848delA, one c.2030_2031dupCA), and in four of five in the nontreatment cohort (one each, c1586 + 6T>C, c328_330delAAT, and 1735G>A; and one with both c58C>T and c281A>G). [18625346] ppc: Table 1_x000D_ Mutational analysis of the XLH patients...1 patient	-	-	4/28/2021	-	North American (study location)	-	-	-	-	ppc	X-22065305-CATA-C	pm2: chrX:22065305 ref:CATA alt:C was not found in gnomAD exomes or genomes. pm4: This variant causes an in-frame length change and is not in a repeat region.	-	-	Yes	No
111	c.329_330insC	p.Val111Cysfs*2	-	Pathogenic	9768674	1	329	Exon 3	Small insertion	Frameshift	-	< 3	V111fs	-	[9768674] ppc: Table 1: PHEX mutations and polymorphisms in XLH patients....number of patients not specified, only one assumed	-	-	4/28/2021	-	Northern European/African American/Saudi Arabian/Indian/Southeast Asian (not specified individually)	-	-	-	-	ppc	X-22065309-A-AC	pvs1: This is a loss of function variant. pm2: chrX:22065309 ref:A alt:AC was not found in gnomAD exomes or genomes.	-	-	Yes	No
112	c.332_334del	p.Val111del	Uncertain Significance	-	-	0	332	Exon 3	Small deletion	Deletion	-	< 3	-	-	-	-	-	4/28/2021	-	white/caucasian	-	-	-	-	-	-	-	-	-	No	Yes
821	c.349+1G>T	Splice donor	Pathogenic	-	-	0	349	Intron 3	Splicing	Splice donor	-	< 3	-	-	-	-	-	4/28/2021	-	-	-	-	-	Lower limb deformities	-	-	-	-	-	No	No
114	c.349+1G>C	Splice donor	Likely Pathogenic	-	-	0	349	Intron 3	Splicing	Splice donor	-	< 3	-	-	-	-	-	4/28/2021	-	-	-	-	-	-	-	-	-	-	-	No	Yes
116	c.349+2T>C	Splice donor	Pathogenic	Pathogenic	19219621	1	349	Intron 3	Splicing	Splice donor	D	< 3	E117sd	-	[19219621] ppc: Table 1 PHEX mutations found in this study...1 proband, familial case, Gaucher C, Walrant-Debray O, Nguyen TM, Esterle L, Garabédian M, Jehan F. PHEX analysis in 118 pedigrees reveals new genetic clues in hypophosphatemic rickets. 2009 Hum Genet, 125(4):401-11	-	-	4/28/2021	-	black/african-american, European, European/North African/Caribbean/Asian (not specified individually)	-	-	-	Other Musculoskeletal Abnormalities, Lower Limb Deformities	ppc	X-22065331-T-C	pvs1: This is a loss of function variant. pm2: chrX:22065331 ref:T alt:C was not found in gnomAD exomes or genomes.	X-22065331-T-C	-	Yes	No
115	c.349+2del	Splice donor	Pathogenic	-	-	0	349	Intron 3	Splicing	Splice donor	-	< 3	-	-	-	-	-	4/28/2021	-	-	-	-	-	-	-	-	-	-	-	No	No
820	c.349+1G>A	Splice donor	-	Likely Pathogenic	16636593	1	349	Intron 3	Splicing	Splice donor	D	< 3	E117sd	-	[16636593] na3: Table 2. PHEX mutations identified in XLH patients to date [2, 3, 6, 7, 10, 12‚Äì20]	-	0	4/28/2021	-	-	-	-	-	-	-	X-22065330-G-A	pvs1: This is a loss of function variant. pm2: chrX:22065330 ref:G alt:A was not found in gnomAD exomes or genomes.	X-22065330-G-A	-	TRUE	Yes
120	c.350-1G>A	Splice acceptor	-	Pathogenic	22577109	1	350	Intron 3	Splicing	Splice acceptor	D	< 3	E117sa	-	[22577109] ppc: Table 1 Biochemical data of patients and mutations in the PHEX gene....1 patient, Personal Submission: Kinoshita Yuka and Fukumoto Seiji. University of Tokyo Hospital.Department of Medicine, 7-3-1 Hongo, Bunkyo-ku, Tokyo, Japan	-	-	4/28/2021	-	Japanese	-	-	-	-	ppc	X-22094505-G-A	pvs1: This is a loss of function variant. pm2: chrX:22094505 ref:G alt:A was not found in gnomAD exomes or genomes.	X-22094505-G-A	-	Yes	No
127	c.350-?_436+?del	Deletion (Exon 4)	Pathogenic	-	-	0	350	Intron 3	CNV	Deletion	-	< 3	-	-	-	-	-	4/28/2021	-	white/caucasian	-	-	-	Fractures/Pseudo-Fractures, Lower Limb Deformities	-	-	-	-	-	No	No
128	c.350-?_1899+?del	Deletion (Exons 4-18)	-	Uncertain Significance	22695891	1	350	Intron 3	CNV	Deletion	-	< 3	L118del	-	[22695891] ppc: Table 1 The PHEX mutations and one DMP1 mutation identified in HR patients in this study...1 patient (not specified if found in other family members)	-	-	4/28/2021	-	Danish (study location)	-	-	-	-	ppc	-	pm2: No deletion variants were found in gnomAD exomes or genomes at this position. pm4: This variant causes an in-frame length change and is not in a repeat region.	-	-	Yes	No
125	c.350-1G>T	Splice acceptor	-	Pathogenic	22101457, 29460029, 19219621	3	350	Intron 3	Splicing	Splice acceptor	D	3-5	E117sa	-	[22101457] ppc: Table 2 Genotype, height standard deviation scores (HSDS) at_x000D_ treatment onset, most recent HSDS, median serum phosphate (s-Pi_x000D_ SDS), *median serum alkaline phosphate (s-ALP) (multiples of upper_x000D_ limit of normal age and sex-related reference range), mean phosphate_x000D_ and vitamin D doses, and treatment duration in groups 1 and 2....1 patient [29460029] ppc: Tab…	-	-	4/28/2021	-	British (study location), European, European/North African/Caribbean/Asian (not specified individually)	-	-	-	Other Musculoskeletal Abnormalities, Lower Limb Deformities	ppc	X-22094505-G-T	pvs1: This is a loss of function variant. pm2: chrX:22094505 ref:G alt:T was not found in gnomAD exomes or genomes.	X-22094505-G-T	-	Yes	No
126	c.350-2A>G	Splice acceptor	Pathogenic	Pathogenic	26051471, 29460029	2	350	Intron 3	Splicing	Splice acceptor	D	3-5	E117sa	26051471: fx/exon skipping 26051471: assay/reverse transcription pcr 26051471: model/patient rna sample	[26051471] ps3: Three splice acceptor site mutations were identified in patients 9, 4 and 26. They resulted in loss of exons 4 (IVS3‚àí2A>G), exon 10 (IVS9‚àí 2A>G) and exon 12 (IVS11‚àí1G>T), respectively. Every single splice site mutation was predicted to cause exon skipping, confirmed by reverse transcription of mRNA followed by PCR and direct sequencing. Comments: FX:EXON; ASSAY:RTPCR; MODEL:…	-	-	4/28/2021	-	British (study location), Italian, white/caucasian	-	-	-	Other Musculoskeletal Abnormalities, Lower Limb Deformities	ppc, ps3	X-22094504-A-G	pvs1: This is a loss of function variant. pm2: chrX:22094504 ref:A alt:G was not found in gnomAD exomes or genomes.	X-22094504-A-G	-	Yes	Yes
124	c.350-?_1404+?del	Deletion (Exons 4-12)	Pathogenic	-	-	0	350	Intron 3	CNV	Deletion	-	< 3	-	-	-	-	-	4/28/2021	-	-	-	-	-	-	-	-	-	-	-	No	No
822	c.350-?_2070+?del	Deletion (Exon 4-20)	-	Likely Pathogenic	19513579	1	350	Intron 3	CNV	Deletion	-	< 3	-	-	-	-	-	4/30/2021	-	-	-	-	-	-	-	-	-	-	-	No	No
118	c.350-?_*3357+?del	Deletion (Exons 4-22)	Pathogenic	-	-	0	350	Intron 3	CNV	Deletion	-	< 3	-	-	-	-	-	4/28/2021	-	black/african-american, white/caucasian	-	-	-	-	-	-	-	-	-	No	No
119	c.350-?_732+?del	Deletion (Exons 4-6)	Pathogenic	-	-	0	350	Intron 3	CNV	Deletion	-	< 3	-	-	-	-	-	4/28/2021	-	-	-	-	-	-	-	-	-	-	-	No	No
122	c.350-?_663+?del	Deletion (Exons 4-5)	Pathogenic	Likely Pathogenic	16636593	1	350	Intron 3	CNV	Deletion	-	< 3	-	-	-	-	-	4/28/2021	-	-	-	-	-	-	-	-	-	-	-	No	No
129	c.361A>T	p.Lys121*	Pathogenic	-	-	0	361	Exon 4	SNV	Nonsense	A,A,A	< 3	-	-	-	-	-	4/28/2021	-	hispanic	-	-	-	-	-	-	-	-	-	No	No
113	c.388G>T	p.Glu130*	-	Pathogenic	30075510	1	388	Exon 4	SNV	Nonsense	-	< 3	E130X	-	[30075510] pp1: Two novel mutations of PHEX gene: c.497delG and c.388G>T were found in our study by Sanger sequencing in 2 families manifesting growth retardation, skeletal malformations, dental dysplasia, reported as follows.....In family 2, hemizygous nonsense mutation c.388G>T in exon 4 was found in III2 (proband 2) and II4 was heterozygous (Fig. 2, family 2),_x000D_ which was predicted to ter…	-	-	4/28/2021	-	Chinese (study location)	-	-	X-22094544-GAA-TAG X-22094544-GA-TG	-	pp1	X-22094544-G-T	pvs1: This is a loss of function variant. pm2: chrX:22094544 ref:G alt:T was not found in gnomAD exomes or genomes.	X-22094544-G-T	-	Yes	No
130	c.395_398dup	p.Gln133Hisfs*14	-	Pathogenic	24926462, 23079138, 21902834	3	395	Exon 4	Small duplication	Frameshift	-	< 3	Q133fs	-	[21902834] ppc: Table 2 PHEX mutations found in this study...patient 5...sporadic [24926462] na3: Table 1. Summary of de novo PHEX mutations in patients with sporadic hypophosphatemic rickets....(all from literature) [23079138] na3: Table 2 De Novo PHEX mutations in patients with sporadic hypophosphatemic rickets....from literature review, Personal Submission: Fernandez Lourdes Loidi. Hospital Cl…	-	-	4/28/2021	-	Spanish, Spanish/Portuguese (study location)	-	-	-	nephrocalcinosis	ppc	X-22094548-C-CCATA	pvs1: This is a loss of function variant. pm2: chrX:22094548 ref:C alt:CCATA was not found in gnomAD exomes or genomes.	-	-	Yes	No
131	c.397C>T	p.Gln133*	Pathogenic	Pathogenic	21050253, 18057152	2	397	Exon 4	SNV	Nonsense	-	3-5	Q133X	-	[18057152] pm6: The child‚Äôs family history was negative for XLH. Her DNA testing revealed a heterozygous mutation of the PHEX gene leading to a premature STOP codon (TAG) at position 133 (Q133X; Gln133Stop). [21050253] ppc: Table 1. Variants, excluding synonymous changes found in PHEX and FGF23...number of patients not specified, only one assumed [18057152] ppc_het: A 5-year-old African America…	-	-	4/28/2021	-	Caucasian/Hispanic/African American/Asian American (not specified individually), African American, hispanic	-	-	X-22094553-CAG-TGA X-22094553-CAG-TAA	Gait Abnormalities, Nervous System, Lower Limb Deformities	ppc, ppc_het, pm6	X-22094553-C-T	pvs1: This is a loss of function variant. pm2: chrX:22094553 ref:C alt:T was not found in gnomAD exomes or genomes.	X-22094553-C-T	-	Yes	Yes
132	c.401_402insGCCAAA	p.Lys134_Ala135insProLys	-	Uncertain Significance	28383812	1	401	Exon 4	Small insertion	Insertion	-	< 3	K134ins	-	[28383812] pp1: Table 2. Mutational analysis of patients with hypophosphatemic rickets...found in 2 members of a family (mother and daughter, father is WT and phenotypically normal)	-	-	4/28/2021	-	Turkish	-	-	-	Lower Limb Deformities	pp1	X-22094555-G-GAAGCCA	pm2: chrX:22094555 ref:G alt:GAAGCCA was not found in gnomAD exomes or genomes. pm4: This variant causes an in-frame length change and is not in a repeat region.	-	-	Yes	No
133	c.404C>A	p.Ala135Asp	Uncertain Significance	-	-	0	404	Exon 4	SNV	Missense	D,D,D	< 3	-	-	-	D	-	4/28/2021	-	white/caucasian	probably_damaging(0.987)	deleterious(0)	-	-	-	-	-	-	T	No	Yes
823	c.409dup	p.Ile137Asnfs*9	Pathogenic	-	-	0	409	Exon 4	Small duplication	Frameshift	-	< 3	-	-	-	-	-	4/28/2021	-	black/african-american	-	-	-	-	-	-	-	-	-	No	No
134	c.412del	p.Leu138Phefs*6	-	Pathogenic	24229582, 16636593, 15057978	3	412	Exon 4	Small deletion	Frameshift	-	< 3	L138fs	-	[15057978] ppc: TABLE II. Various PHEX Gene Mutations in Polish Patients With X-Linked Hypophosphatemia....sporadic case [24229582] ppc: Table 2 PHEX gene mutation test results of 10 children...1 patient [16636593] na3: Table 2. PHEX mutations identified in XLH patients to date [2, 3, 6, 7, 10, 12‚Äì20], Popowska E, Pronicka E, Sulek A, Jurkiewicz D, Rowinska E, Sykut-Cegielska J, Rump Z, Arasimo…	-	-	4/28/2021	-	Chinese (study location), Polish	-	-	-	Short Stature, Lower Limb Deformities	ppc	X-22094566-TC-T	pvs1: This is a loss of function variant. pm2: chrX:22094566 ref:TC alt:T was not found in gnomAD exomes or genomes.	-	-	Yes	No
135	c.413T>C	p.Leu138Pro	-	Uncertain Significance	10439971, 27884786, 23079138, 9097956, 16636593, 24926462, 19219621, 10874297	8	413	Exon 4	SNV	Missense	-	3-5	L138P	-	[9097956] ppc: Conversion of a T to a C at 412 bp (exon 4), that would result in the exchange of a proline for a leucine at residue 138 of the PEX protein, was found in HYP patient DC8._x000D_ [19219621] ppc: Table 1 PHEX mutations found in this study.... 1 proband, familial case [10439971] ppc: Table 1 Mutations in the PHEX gene...1 patient, sporadic [10874297] na3: Other recurrent mutations tha…	D	-	4/28/2021	-	European, European/North African (not specified individually), French/German/North African/Belgian (not specified individually), European/North African/Caribbean/Asian (not specified individually)	D	D	X-22094569-TT-CG X-22094569-TT-CC X-22094569-TT-CA	Other Musculoskeletal Abnormalities, Lower Limb Deformities	ppc	X-22094569-T-C	pm2: chrX:22094569 ref:T alt:C was not found in gnomAD exomes or genomes. pp3: The SIFT, MutationTaster, and PolyPhen predictions agree that this variant is possibly or probably damaging.	X-22094569-T-C	T	Yes	No
136	c.415del	p.Tyr139Ilefs*5	-	Pathogenic	19219621	1	415	Exon 4	Small deletion	Frameshift	-	< 3	Y139fs	-	[19219621] ppc: Table 1 PHEX mutations found in this study...1 proband, sporadic case, Gaucher C, Walrant-Debray O, Nguyen TM, Esterle L, Garabédian M, Jehan F. PHEX analysis in 118 pedigrees reveals new genetic clues in hypophosphatemic rickets. 2009 Hum Genet, 125(4):401-11	-	-	4/28/2021	-	European, European/North African/Caribbean/Asian (not specified individually)	-	-	-	Other Musculoskeletal Abnormalities, Lower Limb Deformities	ppc	X-22094568-CT-C	pvs1: This is a loss of function variant. pm2: chrX:22094568 ref:CT alt:C was not found in gnomAD exomes or genomes.	-	-	Yes	No
137	c.416A>G	p.Tyr139Cys	Uncertain Significance	-	-	0	416	Exon 4	SNV	Missense	D,D,D	3-5	-	-	-	D	-	4/28/2021	-	-	probably_damaging(1)	deleterious(0)	-	Gait Abnormalities, Tooth Abscesses and/or Excessive Dental Caries, Lower Limb Deformities	-	-	-	-	D	No	Yes
138	c.418T>C	p.Ser140Pro	-	Pathogenic	-	0	418	Exon 4	SNV	Missense	-	< 3	-	-	Personal Submission: Fernandez Lourdes Loidi. Hospital Clinico Universitario. Ed. C (-2) 15706 Santiago de Compostela, Spain, See Loudes Excel file that was originally sent, not published	-	-	4/28/2021	-	Spanish	-	-	-	-	-	-	-	-	-	No	No
139	c.419C>G	p.Ser140*	Pathogenic	-	-	0	419	Exon 4	SNV	Nonsense	A,A,A	< 3	-	-	-	-	-	4/28/2021	-	-	-	-	-	-	-	-	-	-	-	No	Yes
140	c.421T>C	p.Ser141Pro	-	Likely Pathogenic	16636593, 26894575	2	421	Exon 4	SNV	Missense	-	< 3	S141P	-	[26894575] na3: According to the PHEX-specific database (www. phexdb.mcgill.ca) [18], the mutation (Mut No: 116 c.421T > C S141P) located in exon 4, is reported in a sporadic case in a Finnish population [19]. [16636593] na3: Table 2. PHEX mutations identified in XLH patients to date [2, 3, 6, 7, 10, 12‚Äì20], Tyynismaa H, Kaitila I, Nanto-Salonen K, Ala-Houhala M, and Alitalo T. Identification o…	D	-	4/28/2021	-	Finnish	D	D	X-22094577-TCC-CCT X-22094577-TCC-CCA X-22094577-TCC-CCG	-	-	X-22094577-T-C	pm2: chrX:22094577 ref:T alt:C was not found in gnomAD exomes or genomes. pp3: The SIFT, MutationTaster, and PolyPhen predictions agree that this variant is possibly or probably damaging.	X-22094577-T-C	T	Yes	No
141	c.422C>T	p.Ser141Phe	-	Uncertain Significance	26894575	1	422	Exon 4	SNV	Missense	-	3-5	S141F	-	[26894575] pp1: The proband (IIIa) was a 22-year-old man who was admitted to the outpatient Department of Endocrinology with_x000D_ complaint of poorly control glycemia and losing weight._x000D_ Physical examination revealed deformities in his lower_x000D_ extremities including bowing of the legs.....The proband‚Äôs 50-year-old mother (II-a) was identified to have bowing legs with a short stature…	D	-	4/28/2021	-	Chinese Han	D	D	X-22094578-CC-TT	Short Stature, Lower Limb Deformities	pp1	-	pm2: chrX:22094578 ref:C alt:T was not found in gnomAD exomes or genomes. pp3: The SIFT, MutationTaster, and PolyPhen predictions agree that this variant is possibly or probably damaging.	X-22094578-C-T	T	Yes	Yes
142	c.423del	p.Cys142Alafs*2	Pathogenic	-	-	0	423	Exon 4	Small deletion	Frameshift	-	< 3	-	-	-	-	-	4/28/2021	-	white/caucasian	-	-	-	Tooth Abscesses and/or Excessive Dental Caries, Lower Limb Deformities	-	-	-	-	-	No	No
143	c.424T>C	p.Cys142Arg	-	Uncertain Significance	25086671	1	424	Exon 4	SNV	Missense	-	< 3	C142R	-	[25086671] ppc: Table 1 SC mutation analysis in the training set of 24 samples with 27 previously known mutations....1 patient	D	-	4/28/2021	-	Canadian (study location)	D	D	X-22094580-TGC-CGG X-22094580-TGC-CGT X-22094580-TGC-AGA X-22094580-TGC-AGG X-22094580-TGC-CGA	-	ppc	X-22094580-T-C	pm2: chrX:22094580 ref:T alt:C was not found in gnomAD exomes or genomes. pp3: The SIFT, MutationTaster, and PolyPhen predictions agree that this variant is possibly or probably damaging.	X-22094580-T-C	D	Yes	No
144	c.425G>T	p.Cys142Phe	Pathogenic	-	-	0	425	Exon 4	SNV	Missense	D,D,D	< 3	-	-	Filisetti D, Ostermann G, von Bredow M, Strom T, Filler G, Ehrich J, Pannetier S, Garnier JM, Rowe P, Francis F, Julienne A, Hanauer A, Econs MJ, and Oudet C. Non-random distribution of mutations in the PHEX gene, and under-detected missense mutations at non-conserved residues. 1999. European Journal of Human Genetics. 7:615-619.	D	-	4/28/2021	-	white/caucasian	probably_damaging(1)	deleterious(0)	-	Gait Abnormalities, Lower Limb Deformities	-	-	-	-	D	No	Yes
145	c.425G>C	p.Cys142Ser	Uncertain Significance	Uncertain Significance	10439971, 16636593	2	425	Exon 4	SNV	Missense	-	< 3	C142S	-	[10439971] ppc: Table 1 Mutations in the PHEX gene...1 patient, familial [16636593] na3: Table 2. PHEX mutations identified in XLH patients to date [2, 3, 6, 7, 10, 12‚Äì20] [10439971] note: Authors also investigate mutations pooled from the literature, it is unclear which mutations were discovered in the cohort vs. only in the literature	D	-	4/28/2021	-	French/German/North African/Belgian (not specified individually), white/caucasian	D	D	X-22094581-GC-CA X-22094581-GC-CG X-22094580-TGC-AGT X-22094581-GC-CT	Other Musculoskeletal Abnormalities, Lower Limb Deformities	ppc	X-22094581-G-C	pm2: chrX:22094580 ref:T alt:A was not found in gnomAD exomes or genomes. chrX:22094581 ref:G alt:C was not found in gnomAD exomes or genomes. pp3: The SIFT, MutationTaster, and PolyPhen predictions agree that this variant is possibly or probably damaging.	X-22094580-T-A X-22094581-G-C	D	Yes	Yes
146	c.426C>A	p.Cys142*	Pathogenic	-	-	0	426	Exon 4	SNV	Nonsense	A,A,A	< 3	-	-	-	-	-	4/28/2021	-	-	-	-	-	-	-	-	-	-	-	No	Yes
147	c.433G>T	p.Glu145*	-	Likely Pathogenic	30393837	1	433	Exon 4	SNV	Nonsense	-	< 3	E145X	-	[30393837] na3: Bulk application of na3	-	-	4/28/2021	-	-	-	-	X-22094589-GAG-TAA X-22094589-GAG-TGA	-	-	-	pvs1: This is a loss of function variant. pm2: chrX:22094589 ref:G alt:T was not found in gnomAD exomes or genomes.	X-22094589-G-T	-	Yes	No
152	c.436+5G>T	Intronic	-	Uncertain Significance	15057978	1	436	Intron 4	Splicing	Intronic	-	< 3	K146int	-	[15057978] ppc: TABLE II. Various PHEX Gene Mutations in Polish Patients With X-Linked Hypophosphatemia....sporadic case	-	-	4/28/2021	-	Polish	-	-	-	-	ppc	X-22094597-G-T	pm2: chrX:22094597 ref:G alt:T was not found in gnomAD exomes or genomes.	-	-	Yes	Yes
154	c.436+4A>G	Intronic	Pathogenic	-	-	0	436	Intron 4	Splicing	Intronic	-	3-5	-	-	-	-	-	4/28/2021	-	white/caucasian	-	-	-	-	-	-	-	-	-	No	Yes
157	c.436+5G>A	Intronic	Uncertain Significance	-	-	0	436	Intron 4	Splicing	Intronic	-	< 3	-	-	-	-	-	4/28/2021	-	black/african-american, hispanic	-	-	-	-	-	-	-	-	-	No	Yes
156	c.436+2T>A	Splice donor	Pathogenic	Pathogenic	10439971, 31102713, 16636593	3	436	Intron 4	Splicing	Splice donor	-	3-5	-	-	-	-	-	4/28/2021	-	asian, hispanic	-	-	-	Lower Limb Deformities, Gait Abnormalities, Gait abnormalities, Tooth Abscesses and/or Excessive Dental Caries, Lower limb deformities, Tooth abscesses and/or excessive dental caries	-	-	-	-	-	No	Yes
149	c.436+1G>A	Splice donor	Pathogenic	Pathogenic	24857004, 29505567	2	436	Intron 4	Splicing	Splice donor	D	< 3	K146sd	-	[24857004] ppc: Table 1 Clinical data of 3 children...1 patient [29505567] na3: Although c.436+1G>T is a novel mutation, c.436+1G>A and c.436+1G>C have been reported previously in a Chinese and US patient, respectively [36, 37]	-	-	4/28/2021	-	Chinese	-	-	-	Short Stature, Lower Limb Deformities, Gait Abnormalities, Skull Deformities	ppc	X-22094593-G-A	pvs1: This is a loss of function variant. pm2: chrX:22094593 ref:G alt:A was not found in gnomAD exomes or genomes.	X-22094593-G-A	-	Yes	Yes
153	c.436+1G>C	Splice donor	Pathogenic	Pathogenic	18625346, 29505567	2	436	Intron 4	Splicing	Splice donor	D	< 3	K146sd	-	[18625346] ppc: Table 1 Mutational analysis of the XLH patients...1 patient [29505567] na3: Although c.436+1G>T is a novel mutation, c.436+1G>A and c.436+1G>C have been reported previously in a Chinese and US patient, respectively [36, 37]	-	-	4/28/2021	-	-	-	-	-	-	ppc	X-22094593-G-C	pvs1: This is a loss of function variant. pm2: chrX:22094593 ref:G alt:C was not found in gnomAD exomes or genomes.	X-22094593-G-C	-	Yes	Yes
155	c.436+3G>C	Intronic	Likely Pathogenic	Likely Pathogenic	31102713, 21902834	2	436	Intron 4	Splicing	Intronic	-	< 3	K146int	31102713: fx/exon skipping 31102713: assay/reverse transcription pcr 31102713: method/site-directed mutagenesis 31102713: model/minigene 31102713: flg/partial loss of function	[31102713] pvs1: exon 4 skipping [31102713] ps3: Among_x000D_ minigene-1 mutants (Table 2), c.436+2T>A, c.436+3G>C, and c.436+4A>C all resulted in_x000D_ exon 4 skipping, c.850-3C>G resulted in exon 8 skipping, and c.1080-2A>C and c.1080-_x000D_ 3C>A caused exon 10 skipping (Fig. 1). Comments: FX:EXON; ASSAY:RTPCR; METHOD:SITE; MODEL:MINI; FLG:LP; [21902834] ppc: Table 2 PHEX mutations found in t…	-	-	4/28/2021	-	Spanish, Spanish/Portuguese (study location), white/caucasian	-	-	-	Short Stature, Other Musculoskeletal Abnormalities	ppc, ps3, pvs1	X-22094595-G-C	pm2: chrX:22094595 ref:G alt:C was not found in gnomAD exomes or genomes.	-	-	Yes	No
150	c.436+4A>C	Intronic	-	Likely Pathogenic	31102713, 19219621	2	436	Intron 4	Splicing	Intronic	-	< 3	K146int	31102713: fx/exon skipping 31102713: assay/reverse transcription pcr 31102713: method/site-directed mutagenesis 31102713: model/minigene 31102713: flg/partial loss of function	[31102713] pvs1: exon 4 skipping [31102713] ps3: Among_x000D_ minigene-1 mutants (Table 2), c.436+2T>A, c.436+3G>C, and c.436+4A>C all resulted in_x000D_ exon 4 skipping, c.850-3C>G resulted in exon 8 skipping, and c.1080-2A>C and c.1080-_x000D_ 3C>A caused exon 10 skipping (Fig. 1). Comments: FX:EXON; ASSAY:RTPCR; METHOD:SITE; MODEL:MINI; FLG:LP; [19219621] ppc: Table 1 PHEX mutations found in t…	-	-	4/28/2021	-	European, European/North African/Caribbean/Asian (not specified individually)	-	-	-	Other Musculoskeletal Abnormalities, Lower Limb Deformities	ppc, ps3, pvs1	X-22094596-A-C	pm2: chrX:22094596 ref:A alt:C was not found in gnomAD exomes or genomes.	-	-	Yes	No
151	c.436+1G>T	Splice donor	-	Pathogenic	29460029, 29505567	2	436	Intron 4	Splicing	Splice donor	D	3-5	K146sd	-	[29505567] pp1: Five novel PHEX mutations. c.983_987dupCTACC (patient II-3 and her mother) and c.436+1G>T (patient IX-3 and his mother) are inherited mutations from mother [29460029] ppc: Table 2 PHEX gene mutations identified in this cohort....number of patients not specified (so only 1 assumed), lab results and phenotypes only given across the whole cohort (no individual records given)	-	-	4/28/2021	-	British (study location), Turkish	-	-	-	Short Stature, Lower Limb Deformities	ppc, pp1	X-22094593-G-T	pvs1: This is a loss of function variant. pm2: chrX:22094593 ref:G alt:T was not found in gnomAD exomes or genomes.	X-22094593-G-T	-	Yes	No
824	c.436+4A>T	Intronic	-	-	33639975	1	436	Intron 4	Splicing	-	-	< 3	-	-	-	-	-	4/28/2021	-	Spanish	-	-	-	-	-	-	-	-	-	No	No
148	c.436+6T>C	Intronic	-	Likely Pathogenic	18252791, 31102713	2	436	Intron 4	Splicing	Intronic	-	3-5	K146int	31102713: fx/exon skipping 31102713: assay/reverse transcription pcr 31102713: method/site-directed mutagenesis 31102713: model/minigene 31102713: flg/partial loss of function	[31102713] ps3: As shown in Fig. 3A, c.436+6T>C could not result in_x000D_ complete exon 4 skipping: about 40% wild-type transcripts were still present, which may lead_x000D_ to mild phenotype. Comments: FX:EXON; ASSAY:RTPCR; METHOD:SITE; MODEL:MINI; FLG:LP; [18252791] pp1: The mother had hypophosphatemia and normal height (Z score, _x0001_0.6) without ever receiving any treatment. Her two sons a…	-	-	4/28/2021	-	Dutch (study location)	-	-	-	Muscle Pain and/or Weakness and/or Fatigue, Bone and/or Joint Pain and/or Joint Stiffness, Lower Limb Deformities, Tooth Abscesses and/or Excessive Dental Caries, Bone Density Abnormalities, Thyroid	ps3, pp1	X-22094598-T-C	pm2: chrX:22094598 ref:T alt:C was not found in gnomAD exomes or genomes.	-	-	Yes	Yes
159	c.437-2A>G	Splice acceptor	Pathogenic	-	-	0	437	Intron 4	Splicing	Splice acceptor	-	3-5	-	-	-	-	-	4/28/2021	-	hispanic	-	-	-	Gait Abnormalities, Tooth Abscesses and/or Excessive Dental Caries, Lower Limb Deformities	-	-	-	-	-	No	No
162	c.437-?_1404+?del	Deletion (Exons 5-12)	Pathogenic	-	-	0	437	Intron 4	CNV	Deletion	-	< 3	-	-	-	-	-	4/28/2021	-	-	-	-	-	-	-	-	-	-	-	No	No
160	c.437-3C>G	Intronic	Uncertain Significance	Likely Pathogenic	31102713, 19219621	2	437	Intron 4	Splicing	Intronic	-	< 3	K146int	31102713: fx/activation of cryptic splice site 31102713: assay/reverse transcription pcr 31102713: method/site-directed mutagenesis 31102713: model/minigene 31102713: flg/gain of function	[31102713] pvs1: activation of a cryptic splice site [31102713] ps3: Interestingly, c.437-3C>G caused activation of an_x000D_ adjacent cryptic splice acceptor site AG located in exon 5 and led to in-frame deletion of_x000D_ AAG (p.K146TdelA) (Fig. 2A and B). Comments: FX:SPLICE; ASSAY:RTPCR; METHOD:SITE; MODEL:MINI; FLG:G; [19219621] ppc: Table 1 PHEX mutations found in this study...1 proband, fa…	-	-	4/28/2021	-	European, white/caucasian, European/North African/Caribbean/Asian (not specified individually)	-	-	-	Other Musculoskeletal Abnormalities, Lower Limb Deformities	ps3, pvs1, ppc	X-22095591-C-G	pm2: chrX:22095591 ref:C alt:G was not found in gnomAD exomes or genomes.	-	-	Yes	Yes
161	c.437-2A>C	Splice acceptor	Likely Pathogenic	-	-	0	437	Intron 4	Splicing	Splice acceptor	-	< 3	-	-	-	-	-	4/28/2021	-	white/caucasian	-	-	-	-	-	-	-	-	-	No	Yes
825	c.444del	p.Ile148Metfs*73	Pathogenic	-	-	0	444	Exon 5	Small deletion	Frameshift	-	< 3	-	-	-	-	-	4/28/2021	-	hispanic	-	-	-	Gait abnormalities, Lower limb deformities	-	-	-	-	-	No	No
163	c.455dup	p.Asp152Glufs*20	Pathogenic	-	-	0	455	Exon 5	Small duplication	Frameshift	-	< 3	-	-	-	-	-	4/28/2021	-	white/caucasian	-	-	-	-	-	-	-	-	-	No	No
164	c.457dup	p.Ala153Glyfs*19	Pathogenic	-	-	0	457	Exon 5	Small duplication	Frameshift	-	< 3	-	-	-	-	-	4/28/2021	-	hispanic	-	-	-	-	-	-	-	-	-	No	Yes
165	c.463C>G	p.Pro155Ala	-	Uncertain Significance	22996961	1	463	Exon 5	SNV	Missense	-	< 3	P155A	-	[22996961] na2: Table 1. Validated non-synonymous somatic mutations ranked by allelic frequencies for each of the three HGSC patients....high-grade serous ovarian carcinoma	D	-	4/28/2021	-	-	D	D, T	X-22095620-CCA-GCT X-22095620-CCA-GCC X-22095620-CCA-GCG	-	-	-	pm2: chrX:22095620 ref:C alt:G was not found in gnomAD exomes or genomes. pp3: The SIFT, MutationTaster, and PolyPhen predictions agree that this variant is possibly or probably damaging.	X-22095620-C-G	T	Yes	No
166	c.465_466dup	p.Leu156Hisfs*66	-	Pathogenic	24926462, 30599486, 23079138, 22261628, 18162710	5	465	Exon 5	Small insertion	Frameshift	-	< 3	L156fs	-	[18162710] ppc: Table 2. Genotype and phenotype data for patients and family members with a PHEX gene mutation....1 patient [22261628] ppc: TABLE 1. Cases of Paravertebral Ligament Ossifi cation in VDRR With Their Genetic Mutations....1 patient [24926462] na3: Table 1. Summary of de novo PHEX mutations in patients with sporadic hypophosphatemic rickets....(all from literature) [23079138] na3: Tab…	-	-	4/28/2021	-	Korean (study location), Korean	-	-	-	Tooth Abscesses and/or Excessive Dental Caries, Other Musculoskeletal Abnormalities, Lower Limb Deformities	ppc	X-22095620-C-CCA	pvs1: This is a loss of function variant. pm2: chrX:22095620 ref:C alt:CCA was not found in gnomAD exomes or genomes.	-	-	Yes	No
826	c.468dup	p.Leu157Alafs*15	Pathogenic	-	-	0	468	Exon 5	Small duplication	Frameshift	-	< 3	-	-	-	-	-	4/28/2021	-	hispanic	-	-	-	Lower limb deformities, Reduced_Serum_Phosphate	-	-	-	-	-	No	No
827	c.471del	p.His158Thrfs*63	-	Pathogenic	33639975	1	471	Exon 5	Small deletion	Frameshift	-	< 3	H158fs	-	[33639975] ppc: The RenalTube database was used to retrospectively analyze 48 Spanish patients (15 men) from 39 different families, ranging from 3 months to 8 years and 2 months of age at the time of diagnosis (median age of 2.0 years), and with XLH confirmed by genetic analysis... Table 1 Demographic and genetic data of 48 patients belonging to 39 families (1 patient) Comments: Authors begin cDN…	-	-	4/28/2021	-	Spanish	-	-	-	-	ppc	-	pvs1: This is a loss of function variant. pm2: No frameshift variants were found in gnomAD exomes or genomes at this position.	-	-	TRUE	No
167	c.479T>G	p.Leu160Arg	-	Uncertain Significance	16636593, 11004247	2	479	Exon 5	SNV	Missense	-	< 3	L160R	-	[11004247] pp1: The proband (II-1) in family 3 showed a T to G change, causing amino acid substitution of Arg for Leu at codon 160 in exon 5 (L160R) [Fig. 2C]._x000D_ His affected younger sister (II-2) also shared the same heterozygous mutation [Fig. 2C]._x000D_ DNA form their affected mother was not available._x000D_ To determine whether the 3-base insertion in family 2 and the L160R mutation in…	D	-	4/28/2021	-	Japanese	D	D	X-22095636-TA-GC X-22095635-CT-AG X-22095636-TA-GG X-22095635-CTA-AGG X-22095636-TA-GT	-	pp1	X-22095636-T-G	pm2: chrX:22095636 ref:T alt:G was not found in gnomAD exomes or genomes. pp3: The SIFT, MutationTaster, and PolyPhen predictions agree that this variant is possibly or probably damaging.	X-22095636-T-G	T	Yes	No
168	c.482G>C	p.Arg161Pro	Uncertain Significance	Uncertain Significance	21050253	1	482	Exon 5	SNV	Missense	-	3-5	R161P	-	[21050253] ppc: Table 1. Variants, excluding synonymous changes found in PHEX and FGF23...number of patients not specified, only one assumed	N	-	4/28/2021	-	Caucasian/Hispanic/African American/Asian American (not specified individually), white/caucasian	P, B	T	X-22095639-GG-CA X-22095639-GG-CT X-22095639-GG-CC	Lower Limb Deformities	ppc	X-22095639-G-C	pm2: chrX:22095639 ref:G alt:C was not found in gnomAD exomes or genomes. bp4: The SIFT, MutationTaster, and PolyPhen predictions agree that this variant is tolerated.	X-22095639-G-C	D	Yes	No
169	c.485A>G	p.His162Arg	-	Pathogenic	9768674	1	485	Exon 5	SNV	Missense	-	< 3	H162R	-	Dixon PH, Christie PT, Wooding C, Trump D, Grieff M, Holm I, Gertner JM, Schmidtke J, Shah B, Shaw N, Smith C, Tau C, Schlessinger D, Whyte MP, and Thakker RV. Mutational analysis of the PHEX gene in X-linked hypophosphataemia. 1998. Journal of Clinical Endocrinology and Metabolism. 83:3615-3623.	-	-	4/28/2021	-	Northern European	-	-	-	-	-	-	-	-	-	No	No
170	c.489A>G	p.Ser163=	-	Uncertain Significance	9768674	1	489	Exon 5	SNV	Synonymous/Silent	-	< 3	S163S	-	[9768674] ppc: Table 1: PHEX mutations and polymorphisms in XLH patients...polymorphism	-	-	4/28/2021	X-22095646-A-G	Northern European/African American/Saudi Arabian/Indian/Southeast Asian (not specified individually)	-	-	X-22095644-TCA-AGT X-22095646-A-T X-22095644-TCA-AGC X-22095646-A-C	-	ppc	-	bp7: This is a synonymous variant.	-	-	Yes	Yes
171	c.496C>T	p.Arg166Cys	-	Uncertain Significance	10439971, 11502829, 23079138, 16636593, 24926462	5	496	Exon 5	SNV	Missense	-	< 3	R166C	-	[10439971] ppc: We observed six missense mutations in five different cysteins, and three missense mutations leading to new cystein residues._x000D_ W456C occurred at a highly conserved W, R166C next to a highly conserved W, and W520C concerned a non-conserved residue, and was found at a position where no cystein was observed in the endopeptidases family....number of cases not specified, only 1 as…	N	1.65E-05	4/28/2021	X-22095653-C-T	French/German/North African/Belgian (not specified individually), North American/Australian (study location)	D	D	X-22095653-CGC-TGT	Tooth Abscesses and/or Excessive Dental Caries, Other Musculoskeletal Abnormalities, Lower Limb Deformities	ppc	X-22095653-C-T	pm2: The allele frequency for chrX:22095653 ref:C alt:T is less than 0.0005 for all populations in gnomAD exomes. pp3: The SIFT, MutationTaster, and PolyPhen predictions agree that this variant is possibly or probably damaging.	X-22095653-C-T	D	Yes	No
172	c.497del	p.Arg166Profs*55	-	Pathogenic	30075510	1	497	Exon 5	Small deletion	Frameshift	-	< 3	R166fs	-	[30075510] pp1: Two novel mutations of PHEX gene: c.497delG and c.388G>T were found in our study by Sanger sequencing in 2 families manifesting growth retardation, skeletal malformations, dental dysplasia, reported as follows....In family 1, hemizygous novel mutation c.497delG in exon 5 was found in III3 (proband 1) and heterozygous c.497delG was found in II4 (Fig. 2, family 1), which changed cod…	-	-	4/28/2021	-	Chinese (study location), Chinese	-	-	-	Other Musculoskeletal Abnormalities, Bone and/or Joint Pain and/or Joint Stiffness, Fractures/Pseudo-Fractures, Lower Limb Deformities, Tooth Abscesses and/or Excessive Dental Caries, Bone Density Abnormalities	pp1	X-22095653-CG-C	pvs1: This is a loss of function variant. pm2: chrX:22095653 ref:CG alt:C was not found in gnomAD exomes or genomes.	-	-	Yes	No
173	c.499T>C	p.Trp167Arg	Likely Pathogenic	Uncertain Significance	33639975	1	499	Exon 5	SNV	Missense	D,D,D	6-10	-	-	-	D	-	4/28/2021	-	Spanish, white/caucasian	probably_damaging(0.999)	deleterious(0)	-	radiological signs of rickets, abnormal bone development, short stature, Lower Limb Deformities	-	-	-	-	T	No	Yes
174	c.503C>T	p.Pro168Leu	Likely Pathogenic	Uncertain Significance	16261449, 29460029	2	503	Exon 5	SNV	Missense	-	6-10	P168L	-	[29460029] ppc: Table 2 PHEX gene mutations identified in this cohort....number of patients not specified (so only 1 assumed), lab results and phenotypes only given across the whole cohort (no individual records given) [16261449] ppc: Table 1. Clinical and laboratory features of patients with hypophosphatemic rickets/osteomalacia....1 patient	D	-	4/28/2021	-	British (study location), Japanese (study location), white/caucasian	D	D	X-22095660-CC-TT X-22095660-CC-TA X-22095660-CC-TG X-22095659-CCC-TTA X-22095659-CCC-TTG	Gait Abnormalities, Lower Limb Deformities	ppc	X-22095660-C-T	pm2: chrX:22095660 ref:C alt:T was not found in gnomAD exomes or genomes. pp3: The SIFT, MutationTaster, and PolyPhen predictions agree that this variant is possibly or probably damaging.	X-22095660-C-T	D	Yes	Yes
175	c.505G>A	p.Val169Met	-	Likely Benign	19219621	1	505	Exon 5	SNV	Missense	-	6-10	V169M	-	[19219621] bp2: a patient of the second family carries both mutations c.505G>A and a c.538delT on the same exon, the latter mutation leading also to a frameshift (p.Trp180GlyfsX52)....Of interest, analysis of the family tree shows that both_x000D_ mutations are carried by the same allele. [19219621] bs4: We found a c.505G>A variant, which transforms a_x000D_ valine into a methionine in position 1…	N	4.12E-05	4/28/2021	X-22095662-G-A	European/North African/Caribbean/Asian (not specified individually)	D	D, T	-	Other Musculoskeletal Abnormalities, Lower Limb Deformities	bs4, bp2	X-22095662-G-A	pp3: The SIFT, MutationTaster, and PolyPhen predictions agree that this variant is possibly or probably damaging.	X-22095662-G-A	T	Yes	Yes
176	c.508_529del	p.Leu170Lysfs*44	Pathogenic	-	-	0	508	Exon 5	Small deletion	Frameshift	-	< 3	-	-	-	-	-	4/28/2021	-	-	-	-	-	-	-	-	-	-	-	No	Yes
177	c.537T>A	p.Val179=	-	Uncertain Significance	9768674	1	537	Exon 5	SNV	Synonymous/Silent	-	< 3	V179V	-	[9768674] ppc: Table 1: PHEX mutations and polymorphisms in XLH patients...polymorphism, Dixon PH, Christie PT, Wooding C, Trump D, Grieff M, Holm I, Gertner JM, Schmidtke J, Shah B, Shaw N, Smith C, Tau C, Schlessinger D, Whyte MP, and Thakker RV. Mutational analysis of the PHEX gene in X-linked hypophosphataemia. 1998. Journal of Clinical Endocrinology and Metabolism. 83:3615-3623.	-	-	4/28/2021	X-22095694-T-A	Northern European/African American/Saudi Arabian/Indian/Southeast Asian (not specified individually), Northern European	-	-	X-22095694-T-G X-22095694-T-C	-	ppc	-	bp7: This is a synonymous variant.	-	-	Yes	Yes
178	c.538del	p.Trp180Glyfs*41	Pathogenic	Pathogenic	19201216, 27884786, 19219621	3	538	Exon 5	Small deletion	Frameshift	-	6-10	W180fs	-	[19219621] pp1: A patient of the second family carries both mutations c.505G>A and a c.538delT on the same exon, the latter mutation leading also to a frameshift (p.Trp180GlyfsX52). In this family, the two aVected persons carry the c.538delT frameshift mutation along with the V169M missense mutation while three asymptomatic members of the family are carrying the V169M mutation alone (Fig. 4)., Ga…	-	-	4/28/2021	-	European	-	-	-	-	pp1	X-22095692-GT-G	pvs1: This is a loss of function variant. pm2: chrX:22095692 ref:GT alt:G was not found in gnomAD exomes or genomes.	-	-	Yes	Yes
179	c.540G>A	p.Trp180*	Pathogenic	-	-	0	540	Exon 5	SNV	Nonsense	A,A,A	< 3	-	-	-	-	-	4/28/2021	-	white/caucasian	-	-	-	Fractures/Pseudo-Fractures, Gait Abnormalities, Lower Limb Deformities, Tooth Abscesses and/or Excessive Dental Caries	-	-	-	-	-	No	Yes
180	c.542C>G	p.Ser181*	-	Pathogenic	29460029	1	542	Exon 5	SNV	Nonsense	-	< 3	S181X	-	[29460029] ppc: Table 2 PHEX gene mutations identified in this cohort....number of patients not specified (so only 1 assumed), lab results and phenotypes only given across the whole cohort (no individual records given)	-	-	4/28/2021	-	British (study location)	-	-	X-22095699-CA-AG	-	ppc	X-22095699-C-G	pvs1: This is a loss of function variant. pm2: chrX:22095699 ref:C alt:G was not found in gnomAD exomes or genomes. chrX:22095699 ref:C alt:A was not found in gnomAD exomes or genomes.	X-22095699-C-G X-22095699-C-A	-	Yes	No
181	c.547del	p.Arg183Glufs*38	-	Likely Pathogenic	23813354	1	547	Exon 5	Small deletion	Frameshift	-	< 3	R183fs	-	[23813354] na3: Table 2‚ÄÉA literature review on mutations in the Chinese patients with XLH.	-	-	4/28/2021	-	-	-	-	-	-	-	X-22095699-CAG-C	pvs1: This is a loss of function variant. pm2: chrX:22095699 ref:CAG alt:C was not found in gnomAD exomes or genomes.	-	-	Yes	No
182	c.551dup	p.Phe185Valfs*27	Pathogenic	-	-	0	551	Exon 5	Small duplication	Frameshift	-	< 3	-	-	-	-	-	4/28/2021	-	hispanic	-	-	-	Gait Abnormalities, Lower Limb Deformities	-	-	-	-	-	No	Yes
828	c.552del	p.Lys184Asnfs*37	Pathogenic	-	-	0	552	Exon 5	Small deletion	Frameshift	-	< 3	-	-	-	-	-	4/28/2021	-	-	-	-	-	Reduced_Serum_Phosphate, Gait abnormalities, Lower limb deformities, Fractures/pseudo-fractures, Tooth abscesses and/or excessive dental caries	-	-	-	-	-	No	No
184	c.565C>T	p.Gln189*	-	Pathogenic	16261449, 23079138, 12414858, 24926462, 21902834, 16636593	6	565	Exon 5	SNV	Nonsense	-	< 3	Q189X	-	[16261449] ppc: Table 1. Clinical and laboratory features of patients with hypophosphatemic rickets/osteomalacia....1 patient [21902834] ppc: Table 2 PHEX mutations found in this study....patient 7... sporadic [24926462] na3: Table 1. Summary of de novo PHEX mutations in patients with sporadic hypophosphatemic rickets....(all from literature) [23079138] na3: Table 2 De Novo PHEX mutations in pati…	-	-	4/28/2021	-	Japanese (study location), Spanish/Portuguese (study location), Spanish	-	-	X-22095722-CAG-TAA X-22095722-CAG-TGA	Short Stature, Other Musculoskeletal Abnormalities	ppc	X-22095722-C-T	pvs1: This is a loss of function variant. pm2: chrX:22095722 ref:C alt:T was not found in gnomAD exomes or genomes.	X-22095722-C-T	-	Yes	Yes
829	c.567_568del	p.Gln189Hisfs*22	-	Pathogenic	29707405	1	567	Exon 5	Small deletion	Frameshift	-	< 3	Q189fs	-	[29707405] ps2: A total of 59 clinically diagnosed refractory rickets patients from 54 unrelated nonconsanguineous families were recruited from the outpatient department of Pediatrics between 2015 and 2017 as well as their siblings and parents for genetic testing‚Ä¶ The mutations identified in the patients 1, 2, 4, 7, and 8 were de novo as their parents carried wild-type alleles. [29707405] ppc: …	-	-	4/28/2021	-	Indian	-	-	-	-	ppc, ps2	X-22095722-CAG-C	pvs1: This is a loss of function variant. pm2: chrX:22095722 ref:CAG alt:C was not found in gnomAD exomes or genomes.	-	-	TRUE	No
183	c.567_576del	p.Thr190Argfs*28	-	Pathogenic	22577109	1	567	Exon 5	Small deletion	Frameshift	-	3-5	T190fs	-	[22577109] pp1: Table 1 Biochemical data of patients and mutations in the PHEX gene....4 related patients (relationships not specified, segregation is assumed), Personal Submission: Kinoshita Yuka and Fukumoto Seiji. University of Tokyo Hospital.Department of Medicine, 7-3-1 Hongo, Bunkyo-ku, Tokyo, Japan	-	-	4/28/2021	-	Japanese	-	-	-	-	pp1	X-22095719-CTGCAGACACT-C	pvs1: This is a loss of function variant. pm2: chrX:22095719 ref:CTGCAGACACT alt:C was not found in gnomAD exomes or genomes.	-	-	Yes	No
185	c.574dup	p.Ala192Glyfs*20	Pathogenic	-	-	0	574	Exon 5	Small duplication	Frameshift	-	< 3	-	-	-	-	-	4/28/2021	-	-	-	-	-	-	-	-	-	-	-	No	No
186	c.589C>T	p.Gln197*	-	Pathogenic	30599486	1	589	Exon 5	SNV	Nonsense	-	< 3	Q197X	-	[30599486] ppc: Targeted gene panel sequencing for Mendelian genes identified a nonsense mutation in PHEX (c.589C>T; p.Gln197Ter) and a mosaic pattern where only 38% of sequence reads showed the variant allele._x000D_ This mutation was not found in his mother, who had a normal phenotype....The patient was born at full term with a normal height_x000D_ and weight....The patient started to walk_x000…	-	-	4/28/2021	-	Korean	-	-	X-22095746-CA-TG X-22095746-CAA-TAG	Short Stature, Bone Density Abnormalities, Lower Limb Deformities	ppc	X-22095746-C-T	pvs1: This is a loss of function variant. pm2: chrX:22095746 ref:C alt:T was not found in gnomAD exomes or genomes.	X-22095746-C-T	-	Yes	No
187	c.591A>G	p.Gln197=	Pathogenic	Uncertain Significance	21902834, 29393334	2	591	Exon 5	SNV	Synonymous/Silent	-	11-20	Q197Q	-	[21902834] pvs1: The synonymous mutation c.591A > G created an abnormal splice donor site in the middle of exon 5. [29393334] pp1: The other splicing variant identified was NM_000444.5: c.591A>G, in exon 5 in Family 2, resulting in a deletion of 77 bp in the 3' site of exon 5 during splicing, which was verified by direct cDNA sequencing of the PHEX gene.....In Family 2, the sequencing results of …	-	-	4/28/2021	-	Spanish/Portuguese (study location), Chinese, black/african-american, Spanish, hispanic	-	-	-	Other Musculoskeletal Abnormalities, Reduced_TmP/GFR_(<LLN), Short Stature, Lower limb deformities, Lower Limb Deformities, Fractures/Pseudo-Fractures, Gait Abnormalities, Reduced_Serum_Phosphate, Tooth Abscesses and/or Excessive Dental Caries, Gait abnormalities, Bone Density Abnormalities	pvs1, ppc, pp1	X-22095748-A-G	pm2: chrX:22095748 ref:A alt:G was not found in gnomAD exomes or genomes. bp7: This is a synonymous variant.	-	-	Yes	Yes
188	c.593dup	p.Tyr198*	Pathogenic	-	-	0	593	Exon 5	Small duplication	Nonsense	-	< 3	-	-	-	-	-	4/28/2021	-	-	-	-	-	-	-	-	-	-	-	No	No
189	c.594C>G	p.Tyr198*	-	Pathogenic	16636593, 11004247	2	594	Exon 5	SNV	Nonsense	-	< 3	Y198X	-	[11004247] pp1: Direct sequencing of PCR-amplified genomic DNA of the proband (II-1) in family 1 revealed a G to C transition, changing Tyr at codon 198 to a stop codon (Y198X) (Fig. 2A)._x000D_ Sequencing of his mother (I-2) with hypophosphatemic rickets showed both the wild and mutant alleles, confirming an X-linked dominant inheritance (Fig. 2A). [16636593] na3: Table 2. PHEX mutations identif…	-	-	4/28/2021	-	Japanese	-	-	X-22095750-AC-GA	-	pp1	X-22095751-C-G	pvs1: This is a loss of function variant. pm2: chrX:22095751 ref:C alt:G was not found in gnomAD exomes or genomes. chrX:22095751 ref:C alt:A was not found in gnomAD exomes or genomes.	X-22095751-C-G X-22095751-C-A	-	Yes	No
190	c.610_663+50del	p.Ile204_Lys221del	-	Likely Pathogenic	16636593, 9199930, 9097956	3	610	Exon 5	Small deletion	Deletion	-	< 3	I204del	-	[9097956] ppc: Table 1. Mutations....number of patients not specified, only 1 assumed, also has 50bp deletion in intron 1 [16636593] na3: Table 2. PHEX mutations identified in XLH patients to date [2, 3, 6, 7, 10, 12‚Äì20]	-	-	4/28/2021	-	European/North African (not specified individually)	-	-	-	-	ppc	X-22095766-CATCCGTTTGTATGTGTCCCCTGATGACAAAGCATCCAATGAACATATCTTGAAG-C	pm2: chrX:22095766 ref:CATCCGTTTGTATGTGTCCCCTGATGACAAAGCATCCAATGAACATATCTTGAAG alt:C was not found in gnomAD exomes or genomes. pm4: This variant causes an in-frame length change and is not in a repeat region.	-	-	Yes	No
830	c.614G>C	p.Arg205Pro	-	Uncertain Significance	29901142	1	614	Exon 5	SNV	Missense	D	< 3	R205P	-	[29901142] pp1: The c.614G>c mutation of the PHEX gene was found in patient 7 and his mother (I2)...Table VII. clinical presentation and laboratory results of the patients with PHEX mutation and DMP1 mutation in the present study.	N	0	4/28/2021	-	Chinese Han	D	T	X-22095771-GT-CA X-22095771-GT-CC X-22095771-GT-CG	-	pp1	X-22095771-G-C	pm2: chrX:22095771 ref:G alt:C was not found in gnomAD exomes or genomes.	X-22095771-G-C	T	TRUE	No
191	c.617T>G	p.Leu206Trp	-	Uncertain Significance	16636593, 21293852, 23813354	3	617	Exon 5	SNV	Missense	-	< 3	L206W	-	[16636593] pp1: PCR and direct sequencing was performed for all exons and intron-exon boundaries of the PHEX gene in two XLH families. Two novel mutations, including a missense mutation (L206W) in exon 5 and a frameshift mutation (nucleotide 1826_ 1830delAAAAG, stop after codon 610) in exon 18 were discovered and the laboratory and radiographic findings for these patients analyzed....The proband …	D	-	4/28/2021	-	Taiwanese	D, P	D	-	Short Stature, Lower Limb Deformities	pp1	X-22095774-T-G	pm2: chrX:22095774 ref:T alt:G was not found in gnomAD exomes or genomes. pp3: The SIFT, MutationTaster, and PolyPhen predictions agree that this variant is possibly or probably damaging.	X-22095774-T-G	T	Yes	Yes
192	c.617T>A	p.Leu206*	Pathogenic	-	-	0	617	Exon 5	SNV	Nonsense	A,A,A	< 3	-	-	-	-	-	4/28/2021	-	-	-	-	-	-	-	-	-	-	-	No	Yes
193	c.621T>A	p.Tyr207*	-	Pathogenic	19219621	1	621	Exon 5	SNV	Nonsense	-	< 3	Y207X	-	[19219621] ppc: Table 1 PHEX mutations found in this study...1 proband, sporadic case, Gaucher C, Walrant-Debray O, Nguyen TM, Esterle L, Garabédian M, Jehan F. PHEX analysis in 118 pedigrees reveals new genetic clues in hypophosphatemic rickets. 2009 Hum Genet, 125(4):401-11	-	-	4/28/2021	-	European, European/North African/Caribbean/Asian (not specified individually)	-	-	X-22095777-AT-GA	Other Musculoskeletal Abnormalities, Lower Limb Deformities	ppc	X-22095778-T-A	pvs1: This is a loss of function variant. pm2: chrX:22095778 ref:T alt:A was not found in gnomAD exomes or genomes. chrX:22095778 ref:T alt:G was not found in gnomAD exomes or genomes.	X-22095778-T-A X-22095778-T-G	-	Yes	No
194	c.630del	p.Asp211Metfs*10	-	Pathogenic	29460029	1	630	Exon 5	Small deletion	Frameshift	-	< 3	D211fs	-	[29460029] ppc: Table 2 PHEX gene mutations identified in this cohort....number of patients not specified (so only 1 assumed), lab results and phenotypes only given across the whole cohort (no individual records given)	-	-	4/28/2021	-	British (study location)	-	-	-	-	ppc	X-22095786-CT-C	pvs1: This is a loss of function variant. pm2: chrX:22095786 ref:CT alt:C was not found in gnomAD exomes or genomes.	-	-	Yes	No
195	c.649G>T	p.Glu217*	Pathogenic	Pathogenic	9768674, 16636593	2	649	Exon 5	SNV	Nonsense	-	3-5	E217X	-	[9768674] ppc: Table 1: PHEX mutations and polymorphisms in XLH patients....number of patients not specified, only one assumed [16636593] na3: Table 2. PHEX mutations identified in XLH patients to date [2, 3, 6, 7, 10, 12‚Äì20], Dixon PH, Christie PT, Wooding C, Trump D, Grieff M, Holm I, Gertner JM, Schmidtke J, Shah B, Shaw N, Smith C, Tau C, Schlessinger D, Whyte MP, and Thakker RV. Mutational…	-	-	4/28/2021	-	Northern European/African American/Saudi Arabian/Indian/Southeast Asian (not specified individually), Northern European, white/caucasian	-	-	X-22095806-GAA-TAG X-22095806-GA-TG	Gait abnormalities, Lower limb deformities, Fractures/pseudo-fractures, Tooth abscesses and/or excessive dental caries	ppc	X-22095806-G-T	pvs1: This is a loss of function variant. pm2: chrX:22095806 ref:G alt:T was not found in gnomAD exomes or genomes.	X-22095806-G-T	-	Yes	Yes
831	c.652_655del	p.His218Serfs*2	-	Pathogenic	29707405	1	652	Exon 5	Small deletion	Frameshift	-	< 3	H218fs	-	[29707405] ps2: A total of 59 clinically diagnosed refractory rickets patients from 54 unrelated nonconsanguineous families were recruited from the outpatient department of Pediatrics between 2015 and 2017 as well as their siblings and parents for genetic testing‚Ä¶ The mutations identified in the patients 1, 2, 4, 7, and 8 were de novo as their parents carried wild-type alleles. [29707405] ppc: …	-	-	4/28/2021	-	Indian	-	-	-	-	ppc, ps2	X-22095807-AACAT-A	pvs1: This is a loss of function variant. pm2: chrX:22095807 ref:AACAT alt:A was not found in gnomAD exomes or genomes.	-	-	TRUE	No
196	c.655_656del	p.Ile219Leufs*18	-	Pathogenic	26051471	1	655	Exon 5	Small deletion	Frameshift	-	< 3	I219fs	-	[26051471] pm6: Table 3 PHEX mutations identified in the present series of HR ....sporadic case [26051471] ppc: Table 3 PHEX mutations identified in the present series of HR patients....sporadic case	-	-	4/28/2021	-	Italian	-	-	-	Other Musculoskeletal Abnormalities, Lower Limb Deformities	ppc, pm6	X-22095809-CAT-C	pvs1: This is a loss of function variant. pm2: chrX:22095809 ref:CAT alt:C was not found in gnomAD exomes or genomes.	-	-	Yes	No
832	c.663+1G>T	Splice donor	-	Pathogenic	33295632	1	663	Intron 5	Splicing	Splice donor	D	3-5	K221sd	-	[33295632] pp1: The aim of this work was to investigate the clinical phenotype, therapeutic strategies, and molecular background of HR in children hospitalised in our clinic... In 10 of 11 patients, PHEX gene mutations were found... Table 3. Genetic characteristics of the patients. [Patient no. 8] A known hemizygous mutation (c.663+1G>T) in intron 5 [32] and a known polymorphism (c.849+3A>G, rs20…	-	0	4/28/2021	-	Polish (study location)	-	-	-	-	pp1	X-22095821-G-T	pvs1: This is a loss of function variant. pm2: chrX:22095821 ref:G alt:T was not found in gnomAD exomes or genomes.	X-22095821-G-T	-	TRUE	No
202	c.663+2T>A	Splice donor	Pathogenic	-	-	0	663	Intron 5	Splicing	Splice donor	-	< 3	-	-	-	-	-	4/28/2021	-	white/caucasian	-	-	-	Gait Abnormalities, Lower Limb Deformities	-	-	-	-	-	No	Yes
197	c.663_1176del	p.Leu222Serfs*15	-	Uncertain Significance	21050253	1	663	Exon 5	CNV	Deletion	-	< 3	L222del	-	[21050253] ppc: 662-1175del, del222-392....Table 1. Variants, excluding synonymous changes found in PHEX and FGF23...number of patients not specified, only one assumed [9768674] ppc: Table 1: PHEX mutations and polymorphisms in XLH patients....number of patients not specified, only one assumed [9199930] ppc: Table 3. PEX Mutations in HYP Families...1 patient [16636593] na3: Table 2. PHEX mutation…	-	-	4/28/2021	-	Caucasian/Hispanic/African American/Asian American (not specified individually)	-	-	-	-	ppc	X-22108546-GCTGGACCAAGCAACACTCTCCCTGGCCGTGAGGGAAGACTACCTTGATAACAGTACAGAA-G	pm2: chrX:22108546 ref:GCTGGACCAAGCAACACTCTCCCTGGCCGTGAGGGAAGACTACCTTGATAACAGTACAGAA alt:G was not found in gnomAD exomes or genomes. pm4: This variant causes an in-frame length change and is not in a repeat region.	-	-	Yes	No
198	c.663+12del	Intronic	-	Pathogenic	25153221	1	663	Intron 5	Splicing	Intronic	-	< 3	K221int	25153221: fx/activation of cryptic splice site 25153221: assay/reverse transcription pcr 25153221: model/patient rna sample 25153221: flg/partial loss of function	[25153221] ps2: The entire coding region of PHEX gene was sequenced from patient‚Äôs peripheral leukocyte DNA and a novel 13 bp deletion at the donor splice site of exon5 was found (c.663+12del)......we sequenced the entire_x000D_ coding region and intron-exon boundaries of the PHEX_x000D_ gene from the patient and her parents..... The c.633+12del mutation in_x000D_ this sporadic patient was not …	-	-	4/28/2021	-	Turkish	-	-	-	Other Musculoskeletal Abnormalities, Short Stature, Lower Limb Deformities, Skull Deformities	ppc, ps2, ps3	X-22095831-GAC-G	pm2: chrX:22095831 ref:GAC alt:G was not found in gnomAD exomes or genomes.	-	-	Yes	No
199	c.663G>A	p.Lys221=	Likely Pathogenic	-	-	0	663	Exon 5	Splicing	splice donor	-	3-5	-	-	-	-	-	4/28/2021	-	white/caucasian	-	-	-	Reduced_Serum_Phosphate, Gait Abnormalities, Lower Limb Deformities, Lower limb deformities, Fractures/pseudo-fractures, Tooth abscesses and/or excessive dental caries	-	-	-	-	-	No	Yes
203	c.663+2T>C	Splice donor	Pathogenic	-	-	0	663	Intron 5	Splicing	Splice donor	-	3-5	-	-	-	-	-	4/28/2021	-	white/caucasian	-	-	-	Lower Limb Deformities, Gait abnormalities, Tooth Abscesses and/or Excessive Dental Caries, Lower limb deformities	-	-	-	-	-	No	Yes
201	c.663+2del	Splice donor	-	Pathogenic	23813354, 21293852	2	663	Intron 5	Splicing	Splice donor	-	< 3	K221sd	-	[21293852] ppc_het: b Proband 2 was_x000D_ heterozygous for c.663?2delT, resulting in alternative splicing of_x000D_ mRNA from this allele. The amplicons generated by RT-PCR of RNA_x000D_ from a normal subject and the patient are shown and indicate that the_x000D_ patient had a smaller band (694 bp) than expected (771 bp) for the_x000D_ wild-type allele. The RT-PCR product of this patient was seq…	-	-	4/28/2021	-	Chinese	-	-	-	-	ppc_het	X-22095821-GT-G	pvs1: This is a loss of function variant. pm2: chrX:22095821 ref:GT alt:G was not found in gnomAD exomes or genomes.	-	-	Yes	No
200	c.663+1G>A	Splice donor	Pathogenic	Pathogenic	30599486, 25031893	2	663	Intron 5	Splicing	Splice donor	D	3-5	K221sd	-	[25031893] pm6: Herein, we describe a 50-year-old female patient with sporadic hypophosphatemic rickets harboring a novel splicing-site mutation in the PHEX gene (c.663+1G>A) at the exon 5-intron 5 boundary.....She was born from healthy parents of normal heights. [25031893] ppc_het: Herein, we describe a 50-year-old female patient with sporadic hypophosphatemic rickets harboring a novel splicing-…	-	-	4/28/2021	-	white/caucasian, Korean	-	-	-	Short Stature, Lower Limb Deformities, Gait Abnormalities, Gait abnormalities, Lower limb deformities, Fractures/pseudo-fractures, Tooth abscesses and/or excessive dental caries	ppc_het, pm6	X-22095821-G-A	pvs1: This is a loss of function variant. pm2: chrX:22095821 ref:G alt:A was not found in gnomAD exomes or genomes.	X-22095821-G-A	-	Yes	Yes
206	c.664-?_933+?del	Deletion (Exons 6-8)	Pathogenic	-	-	0	664	Intron 5	CNV	Deletion	-	< 3	-	-	-	-	-	4/28/2021	-	-	-	-	-	-	-	-	-	-	-	No	No
205	c.664-?_732+?del	Deletion (Exon 6)	Pathogenic	Uncertain Significance	9768674, 9199930	2	664	Intron 5	CNV	Deletion	-	< 3	K221sra, L222del	-	Francis F, Strom TM, Hennig S, Boddrich A, Lorenz B, Brandau O, Mohnike KL, Cagnoli M, Steffens C, Klages S, Borzym K, Pohl T, Oudet C, Econs MJ, Rowe PS, Reinhardt R, Meitinger T, and Lehrach H. Genomic organization of the human PEX gene mutated in X-linked dominant hypophophatemic rickets. 1997. Genome Research. 7:573-585., Dixon PH, Christie PT, Wooding C, Trump D, Grieff M, Holm I, Gertner JM…	-	-	4/28/2021	-	German, Northern European	-	-	-	-	-	-	-	-	-	No	No
204	c.664-2A>C	Splice acceptor	Likely Pathogenic	-	-	0	664	Intron 5	Splicing	Splice acceptor	-	< 3	-	-	-	-	-	4/28/2021	-	-	-	-	-	-	-	-	-	-	-	No	Yes
833	c.664-1G>C	Splice acceptor	-	Pathogenic	32329911	1	664	Intron 5	Splicing	Splice acceptor	D	< 3	K221sa	32329911: fx/exon skipping 32329911: method/minigene	[32329911] ps2: We obtained informed consent for clinical and genetic investigations, and peripheral blood samples were collected from all patients and their parents for genetic testing... Table S2 PHEX mutations identified in 53 XLHR patients (Inheritance: de novo) [32329911] ps3: The seven splicing alteration were shown to cause exon skipping and truncated mRNA in vitro (Supplementary Fig. S1).…	-	0	4/28/2021	-	Chinese (study location)	-	-	-	-	ppc, ps3, ps2	X-22108546-G-C	pvs1: This is a loss of function variant. pm2: chrX:22108546 ref:G alt:C was not found in gnomAD exomes or genomes.	X-22108546-G-C	-	TRUE	No
207	c.664-?_1079+?del	Deletion (Exons 6-9)	Pathogenic	-	-	0	664	Intron 5	CNV	Deletion	-	< 3	-	-	-	-	-	4/28/2021	-	-	-	-	-	-	-	-	-	-	-	No	No
834	c.665_674del	p.Leu222Glnfs*7	-	Pathogenic	29707405	1	665	Exon 6	Small deletion	Frameshift	-	< 3	L222fs	-	[29707405] ppc: A total of 59 clinically diagnosed refractory rickets patients from 54 unrelated nonconsanguineous families were recruited from the outpatient department of Pediatrics between 2015 and 2017 as well as their siblings and parents for genetic testing‚Ä¶We have also done whole-exome sequencing in four patients to know the involvement of PHEX and other genes in the disease process. Pre…	-	-	4/28/2021	-	Indian	-	-	-	-	ppc	X-22108544-CAGCTGGACCA-C	pvs1: This is a loss of function variant. pm2: chrX:22108544 ref:CAGCTGGACCA alt:C was not found in gnomAD exomes or genomes.	-	-	TRUE	No
208	c.665T>C	p.Leu222Pro	-	Uncertain Significance	19219621	1	665	Exon 6	SNV	Missense	-	< 3	L222P	-	[19219621] ppc: Table 1 PHEX mutations found in this study...1 proband, sporadic case, patient is mosaic, Gaucher C, Walrant-Debray O, Nguyen TM, Esterle L, Garabédian M, Jehan F. PHEX analysis in 118 pedigrees reveals new genetic clues in hypophosphatemic rickets. 2009 Hum Genet, 125(4):401-11	D	-	4/28/2021	-	European, European/North African/Caribbean/Asian (not specified individually)	D	D	X-22108548-TG-CC X-22108548-TG-CT X-22108548-TG-CA	Other Musculoskeletal Abnormalities, Lower Limb Deformities	ppc	X-22108548-T-C	pm2: chrX:22108548 ref:T alt:C was not found in gnomAD exomes or genomes. pp3: The SIFT, MutationTaster, and PolyPhen predictions agree that this variant is possibly or probably damaging.	X-22108548-T-C	T	Yes	No
209	c.670C>T	p.Gln224*	Pathogenic	Pathogenic	23079138, 32133333, 21293852, 24857004, 16636593, 24926462	6	670	Exon 6	SNV	Nonsense	-	< 3	Q224X	-	[21293852] na3: Fig. 2 The distribution of PHEX gene mutations among Chinese with XLH is shown. Mutations in exon 18, in which the zinc-binding domain is_x000D_ located, are the most common and account for 30% (4/13) of PHEX mutations in Chinese subjects....all references [24926462] na3: Table 1. Summary of de novo PHEX mutations in patients with sporadic hypophosphatemic rickets....(all from lit…	-	-	4/28/2021	-	Taiwanese, Spanish (study location)	-	-	X-22108553-CA-TG X-22108553-CAA-TAG	bowed or bent legs, short stature	-	X-22108553-C-T	pvs1: This is a loss of function variant. pm2: chrX:22108553 ref:C alt:T was not found in gnomAD exomes or genomes.	X-22108553-C-T	-	Yes	Yes
210	c.674del	p.Ala225Glufs*7	-	Pathogenic	21050253	1	674	Exon 6	Small deletion	Frameshift	-	< 3	A225fs	-	[21050253] ppc: 674delA....Table 1. Variants, excluding synonymous changes found in PHEX and FGF23....number of patients not specified, only one assumed	-	-	4/28/2021	-	Caucasian/Hispanic/African American/Asian American (not specified individually)	-	-	-	-	ppc	-	pvs1: This is a loss of function variant. pm2: No frameshift variants were found in gnomAD exomes or genomes at this position.	-	-	Yes	No
211	c.677del	p.Thr226Asnfs*6	-	Pathogenic	16636593, 15057978	2	677	Exon 6	Small deletion	Frameshift	-	< 3	T226fs	-	[15057978] ppc: TABLE II. Various PHEX Gene Mutations in Polish Patients With X-Linked Hypophosphatemia....familial case [16636593] na3: Table 2. PHEX mutations identified in XLH patients to date [2, 3, 6, 7, 10, 12‚Äì20], Popowska E, Pronicka E, Sulek A, Jurkiewicz D, Rowinska E, Sykut-Cegielska J, Rump Z, Arasimowicz E, and Kraejewska-Walasek M. X-linked hypophosphatemia in Polish patients. 2. …	-	-	4/28/2021	-	Polish	-	-	-	-	ppc	X-22108559-AC-A	pvs1: This is a loss of function variant. pm2: chrX:22108559 ref:AC alt:A was not found in gnomAD exomes or genomes.	-	-	Yes	No
213	c.682dup	p.Ser228Phefs*10	-	Pathogenic	21902834	1	682	Exon 6	Small duplication	Frameshift	-	< 3	S228fs	-	[21902834] ppc: Table 2 PHEX mutations found in this study...patient 9...familial [9199930] ppc: Table 3. PEX Mutations in HYP Families...1 patient [16636593] na3: Table 2. PHEX mutations identified in XLH patients to date [2, 3, 6, 7, 10, 12‚Äì20], Personal Submission: Fernandez Lourdes Loidi. Hospital Clinico Universitario. Ed. C (-2) 15706 Santiago de Compostela, Spain	-	-	4/28/2021	-	European, Spanish/Portuguese (study location)	-	-	-	Short Stature, Other Musculoskeletal Abnormalities	ppc	X-22108561-ACT-A X-22108564-C-CT	pvs1: This is a loss of function variant. pm2: chrX:22108561 ref:ACT alt:A was not found in gnomAD exomes or genomes. chrX:22108564 ref:C alt:CT was not found in gnomAD exomes or genomes.	-	-	Yes	Yes
214	c.682_683del	p.Ser228Profs*9	Pathogenic	Pathogenic	16636593, 9199930, 33639975	3	682	Exon 6	Small deletion	Frameshift	-	3-5	S228fs	-	[21902834] ppc: Table 2 PHEX mutations found in this study...patient 9...familial [9199930] ppc: Table 3. PEX Mutations in HYP Families...1 patient [16636593] na3: Table 2. PHEX mutations identified in XLH patients to date [2, 3, 6, 7, 10, 12‚Äì20]	-	-	4/28/2021	-	-	-	-	-	-	ppc	X-22108561-ACT-A X-22108564-C-CT	pvs1: This is a loss of function variant. pm2: chrX:22108561 ref:ACT alt:A was not found in gnomAD exomes or genomes. chrX:22108564 ref:C alt:CT was not found in gnomAD exomes or genomes.	-	-	Yes	No
215	c.690C>T	p.Ala230=	-	Uncertain Significance	11502829	1	690	Exon 6	SNV	Synonymous/Silent	-	< 3	A230A	-	[11502829] ppc: The polymorphism c.690C > T (A230A) in exon 6 was found in the individual (AJ32) who had the W314√ó mutation.	-	-	4/28/2021	X-22108573-C-G X-22108573-C-T	North American/Australian (study location)	-	-	X-22108573-C-A	Lower Limb Deformities	ppc	X-22108573-C-T	pm2: The allele frequency for chrX:22108573 ref:C alt:G is less than 0.0005 for all populations in gnomAD exomes. chrX:22108573 ref:C alt:A was not found in gnomAD exomes or genomes. The allele frequency for chrX:22108573 ref:C alt:T is less than 0.0005 for all populations in gnomAD exomes. bp7: This is a synonymous variant.	-	-	Yes	Yes
216	c.710A>G	p.Asp237Gly	-	Likely Pathogenic	10439971, 23079138, 16636593, 24926462, 12727977	5	710	Exon 6	SNV	Missense	-	< 3	D237G	12727977: fx/abnormal protein conformation 12727977: fx/increased protease resistance 12727977: fx/abnormal endopeptidase activity 12727977: assay/endoproteolytic digestion assay 12727977: assay/endopeptidase activity assay 12727977: method/site-directed mutagenesis 12727977: method/calcium-phosphate coprecipitation 12727977: model/human cell line, not patient derived 12727977: flg/partial loss o…	[12727977] ps3: The wild-type and D237G, Y317F, E581V, and F731Y proteins were terminally glycosylated and secreted into the medium, whereas the C85R, G579R, G579V, S711R, and A720T proteins were trapped inside the transfected cells....Endopeptidase activity of secreted and rescued PHEX proteins, assessed using a novel internally quenched fluorogenic peptide substrate, revealed that E581V and S71…	N	-	4/28/2021	-	French/German/North African/Belgian (not specified individually)	B	T	X-22108593-AT-GC X-22108593-AT-GA X-22108593-AT-GG	-	ps3, ppc	X-22108593-A-G	pm2: chrX:22108593 ref:A alt:G was not found in gnomAD exomes or genomes. bp4: The SIFT, MutationTaster, and PolyPhen predictions agree that this variant is tolerated.	X-22108593-A-G	D	Yes	No
835	c.717_721del	p.Ser239Argfs*23	Pathogenic	-	-	0	717	Exon 6	Small deletion	Frameshift	-	< 3	-	-	-	-	-	4/28/2021	-	-	-	-	-	-	-	-	-	-	-	No	No
217	c.724del	p.Ala242Profs*19	Pathogenic	-	-	0	724	Exon 6	Small deletion	Frameshift	-	< 3	-	-	-	-	-	4/28/2021	-	hispanic; white/caucasian	-	-	-	-	-	-	-	-	-	No	Yes
220	c.732+4_732+5insCA	Intronic	Uncertain Significance	-	-	0	732	Intron 6	Splicing	Intronic	-	< 3	-	-	-	-	-	4/28/2021	-	hispanic	-	-	-	-	-	-	-	-	-	No	No
218	c.732+1_732+2del	Splice donor	-	Pathogenic	27884786, 19219621	2	732	Intron 6	Splicing	Splice donor	-	< 3	S244sd	-	[19219621] ppc: Table 1 PHEX mutations found in this study...1 proband, sporadic case	-	-	4/28/2021	-	European/North African/Caribbean/Asian (not specified individually)	-	-	-	Other Musculoskeletal Abnormalities, bowed or bent legs, Lower Limb Deformities, dental abscesses	ppc	X-22108614-CTG-C	pvs1: This is a loss of function variant. pm2: chrX:22108614 ref:CTG alt:C was not found in gnomAD exomes or genomes.	-	-	Yes	No
221	c.732+1G>T	Splice donor	Pathogenic	Pathogenic	9097956	1	732	Intron 6	Splicing	Splice donor	D	< 3	S244sd	-	[9097956] ppc: Table 1. Mutations...number of patients not specified, only 1 assumed, Rowe PS, Oudet CL, Francis F, Sinding C, Pannetier S, Econs MJ, Strom TM, Meitinger T, Garabedian M, David A, Macher MA, Questiaux E, Popowska E, Pronicka E, Read AP, Mokrzycki A, Glorieux FH, Drezner MK, Hanauer A, Lehrach H, Goulding JN, and O'Riordan JL. Distribution of mutations in the PEX gene in families w…	-	-	4/28/2021	-	hispanic, European/North African (not specified individually)	-	-	-	-	ppc	X-22108616-G-T	pvs1: This is a loss of function variant. pm2: chrX:22108616 ref:G alt:T was not found in gnomAD exomes or genomes.	X-22108616-G-T	-	Yes	No
219	c.732+1G>C	Splice donor	-	Pathogenic	32329911, 29460029	2	732	Intron 6	Splicing	Splice donor	D	< 3	S244sd	-	[29460029] ppc: Table 2 PHEX gene mutations identified in this cohort....number of patients not specified (so only 1 assumed), lab results and phenotypes only given across the whole cohort (no individual records given) [29460029] ppc: Table 2 PHEX gene mutations identified in this cohort....number of patients not specified (so only 1 assumed), lab results and phenotypes only given across the whol…	-	-	4/28/2021	-	British (study location), Chinese (study location)	-	-	-	bowed or bent legs, dental caries	ppc	X-22108616-G-C	pvs1: This is a loss of function variant. pm2: chrX:22108616 ref:G alt:C was not found in gnomAD exomes or genomes.	X-22108616-G-C	-	Yes	No
836	c.732+1G>A	Splice donor	-	Pathogenic	32329911	1	732	Intron 6	Splicing	Splice donor	D	< 3	S244sd	32329911: fx/exon skipping 32329911: method/minigene	[32329911] ps2: We obtained informed consent for clinical and genetic investigations, and peripheral blood samples were collected from all patients and their parents for genetic testing... Table S2 PHEX mutations identified in 53 XLHR patients (Inheritance: de novo) [32329911] ps3: The seven splicing alteration were shown to cause exon skipping and truncated mRNA in vitro (Supplementary Fig. S1).…	-	0	4/28/2021	-	Chinese (study location)	-	-	-	-	ppc, ps3, ps2	X-22108616-G-A	pvs1: This is a loss of function variant. pm2: chrX:22108616 ref:G alt:A was not found in gnomAD exomes or genomes.	X-22108616-G-A	-	TRUE	No
838	c.733-?_1302+?del	Deletion (Exons 7-11)	-	-	32329911	1	733	Intron 6	CNV	Deletion	-	< 3	-	-	-	-	-	4/28/2021	-	Chinese (study location)	-	-	-	-	-	-	-	-	-	No	No
222	c.733-?_849+?del	Deletion (Exon 7)	Likely Pathogenic	-	-	0	733	Intron 6	CNV	Deletion	-	< 3	-	-	-	-	-	4/28/2021	-	white/caucasian	-	-	-	Tooth Abscesses and/or Excessive Dental Caries, Lower Limb Deformities	-	-	-	-	-	No	No
226	c.733-1G>C	Splice acceptor	Pathogenic	Pathogenic	9097956	1	733	Intron 6	Splicing	Splice acceptor	D	< 3	S244sa	-	[9097956] ppc: Table 1. Mutations...number of patients not specified, only 1 assumed, Rowe PS, Oudet CL, Francis F, Sinding C, Pannetier S, Econs MJ, Strom TM, Meitinger T, Garabedian M, David A, Macher MA, Questiaux E, Popowska E, Pronicka E, Read AP, Mokrzycki A, Glorieux FH, Drezner MK, Hanauer A, Lehrach H, Goulding JN, and O'Riordan JL. Distribution of mutations in the PEX gene in families w…	-	-	4/28/2021	-	white/caucasian, European/North African (not specified individually)	-	-	-	-	ppc	X-22112100-G-C	pvs1: This is a loss of function variant. pm2: chrX:22112100 ref:G alt:C was not found in gnomAD exomes or genomes.	X-22112100-G-C	-	Yes	Yes
224	c.733-1G>A	Splice acceptor	Pathogenic	Pathogenic	9097956	1	733	Intron 6	Splicing	Splice acceptor	D	6-10	S244sa	-	[9097956] ppc: Table 1. Mutations...number of patients not specified, only 1 assumed, Rowe PS, Oudet CL, Francis F, Sinding C, Pannetier S, Econs MJ, Strom TM, Meitinger T, Garabedian M, David A, Macher MA, Questiaux E, Popowska E, Pronicka E, Read AP, Mokrzycki A, Glorieux FH, Drezner MK, Hanauer A, Lehrach H, Goulding JN, and O'Riordan JL. Distribution of mutations in the PEX gene in families w…	-	-	4/28/2021	-	white/caucasian	-	-	-	Gait abnormalities, Lower limb deformities, Reduced_Serum_Phosphate	ppc	X-22112100-G-A	pvs1: This is a loss of function variant. pm2: chrX:22112100 ref:G alt:A was not found in gnomAD exomes or genomes.	X-22112100-G-A	-	Yes	Yes
225	c.733-1G>T	Splice acceptor	-	Pathogenic	19219621	1	733	Intron 6	Splicing	Splice acceptor	D	< 3	S244sa	-	[19219621] ppc: Table 1 PHEX mutations found in this study...1 proband, familial case, Gaucher C, Walrant-Debray O, Nguyen TM, Esterle L, Garabédian M, Jehan F. PHEX analysis in 118 pedigrees reveals new genetic clues in hypophosphatemic rickets. 2009 Hum Genet, 125(4):401-11	-	-	4/28/2021	-	European, European/North African/Caribbean/Asian (not specified individually)	-	-	-	Other Musculoskeletal Abnormalities, Lower Limb Deformities	ppc	X-22112100-G-T	pvs1: This is a loss of function variant. pm2: chrX:22112100 ref:G alt:T was not found in gnomAD exomes or genomes.	X-22112100-G-T	-	Yes	No
223	c.733-2A>C	Splice acceptor	Likely Pathogenic	-	-	0	733	Intron 6	Splicing	Splice acceptor	-	< 3	-	-	-	-	-	4/28/2021	-	white/caucasian	-	-	-	-	-	-	-	-	-	No	No
839	c.733-?_1079+?del	Deletion (Exons 7-9)	Pathogenic	-	-	0	733	Intron 6	CNV	Deletion	-	< 3	-	-	-	-	-	4/28/2021	-	black/african-american	-	-	-	Gait abnormalities, Lower limb deformities, Reduced_Serum_Phosphate	-	-	-	-	-	No	No
837	c.733-?_933+?del	Deletion (Exons 7-8)	-	-	27884786	1	733	Intron 6	CNV	Deletion	-	< 3	-	-	-	-	-	4/28/2021	-	-	-	-	-	-	-	-	-	-	-	No	No
227	c.735T>G	p.Tyr245*	-	Pathogenic	-	0	735	Exon 7	SNV	Nonsense	-	< 3	-	-	Personal Submission: Kinoshita Yuka and Fukumoto Seiji. University of Tokyo Hospital.Department of Medicine, 7-3-1 Hongo, Bunkyo-ku, Tokyo, Japan, Online submission only, see Fukumoto Variants file	-	-	4/28/2021	-	Japanese	-	-	-	-	-	-	-	-	-	No	No
840	c.739del	p.Asp247Metfs*14	-	Pathogenic	32329911	1	739	Exon 7	Small deletion	Frameshift	-	< 3	D247fs	-	[32329911] ps2: We obtained informed consent for clinical and genetic investigations, and peripheral blood samples were collected from all patients and their parents for genetic testing... Table S2 PHEX mutations identified in 53 XLHR patients (Inheritance: de novo) [32329911] ppc: We retrospectively reviewed the clinical features and molecular findings of 53 unrelated patients with XLHR at Child…	-	-	4/28/2021	-	Chinese (study location)	-	-	-	-	ppc, ps2	-	pvs1: This is a loss of function variant. pm2: No frameshift variants were found in gnomAD exomes or genomes at this position.	-	-	TRUE	No
229	c.750C>A	p.Tyr250*	Pathogenic	Pathogenic	9768674, 16636593	2	750	Exon 7	SNV	Nonsense	-	< 3	Y250X	-	[9768674] ppc: Table 1: PHEX mutations and polymorphisms in XLH patients...number of patients not specified, only one assumed [21902834] ppc: Table 2 PHEX mutations found in this study...patient 10...familial [16636593] na3: Table 2. PHEX mutations identified in XLH patients to date [2, 3, 6, 7, 10, 12‚Äì20], Dixon PH, Christie PT, Wooding C, Trump D, Grieff M, Holm I, Gertner JM, Schmidtke J, Sh…	-	-	4/28/2021	-	Northern European/African American/Saudi Arabian/Indian/Southeast Asian (not specified individually), Northern European, white/caucasian	-	-	X-22112117-AC-GA	-	ppc	X-22112118-C-G X-22112118-C-A	pvs1: This is a loss of function variant. pm2: chrX:22112118 ref:C alt:G was not found in gnomAD exomes or genomes. chrX:22112118 ref:C alt:A was not found in gnomAD exomes or genomes.	X-22112118-C-G X-22112118-C-A	-	Yes	Yes
228	c.750del	p.Tyr250*	Pathogenic	-	-	0	750	Exon 7	Small deletion	Frameshift	-	< 3	-	-	-	-	-	4/28/2021	-	white/caucasian	-	-	-	Lower Limb Deformities	-	-	-	-	-	No	Yes
230	c.750C>G	p.Tyr250*	Pathogenic	Pathogenic	21902834	1	750	Exon 7	SNV	Nonsense	-	< 3	Y250X	-	[9768674] ppc: Table 1: PHEX mutations and polymorphisms in XLH patients...number of patients not specified, only one assumed [21902834] ppc: Table 2 PHEX mutations found in this study...patient 10...familial [16636593] na3: Table 2. PHEX mutations identified in XLH patients to date [2, 3, 6, 7, 10, 12‚Äì20], Personal Submission: Fernandez Lourdes Loidi. Hospital Clinico Universitario. Ed. C (-2)…	-	-	4/28/2021	-	Spanish, Spanish/Portuguese (study location), hispanic	-	-	X-22112117-AC-GA	Short Stature, Other Musculoskeletal Abnormalities	ppc	X-22112118-C-G X-22112118-C-A	pvs1: This is a loss of function variant. pm2: chrX:22112118 ref:C alt:G was not found in gnomAD exomes or genomes. chrX:22112118 ref:C alt:A was not found in gnomAD exomes or genomes.	X-22112118-C-G X-22112118-C-A	-	Yes	No
231	c.751A>T	p.Lys251*	-	Pathogenic	16261449	1	751	Exon 7	SNV	Nonsense	-	< 3	K251X	-	[16261449] pp1: Table 1. Clinical and laboratory features of patients with hypophosphatemic rickets/osteomalacia....2 patients from the same family (relationships not specified, segregation is assumed)	-	-	4/28/2021	-	Japanese (study location)	-	-	X-22112119-AAG-TGA X-22112119-AAG-TAA	-	pp1	-	pvs1: This is a loss of function variant. pm2: chrX:22112119 ref:A alt:T was not found in gnomAD exomes or genomes.	X-22112119-A-T	-	Yes	No
233	c.755T>C	p.Phe252Ser	-	Uncertain Significance	9106524, 16636593, 11502829	3	755	Exon 7	SNV	Missense	-	< 3	F252S	-	[11502829] ppc: TABLE 1D. Genotype and phenotype information on patients and affected family members with missense mutations in PHEX...1 patient, mother (info on children not available), detailed phenotype info not available [9106524] ppc: referred to as F249S....Table 2 Mutations in Nine Patients with HYP....1 patient [16636593] na3: Table 2. PHEX mutations identified in XLH patients to date [2,…	D	-	4/28/2021	-	North American (study location)	D	D	X-22112122-TTC-AGT X-22112122-TT-AG X-22112123-TC-CT X-22112123-TC-CG X-22112123-TC-CA	-	ppc	X-22112123-T-C	pm2: chrX:22112123 ref:T alt:C was not found in gnomAD exomes or genomes. pp3: The SIFT, MutationTaster, and PolyPhen predictions agree that this variant is possibly or probably damaging.	X-22112123-T-C	T	Yes	Yes
232	c.759G>A	p.Met253Ile	Pathogenic	Uncertain Significance	16636593, 11502829, 9106524	3	759	Exon 7	SNV	Missense	-	< 3	-	-	Holm IA, Huang X, and Kunkel LM. Mutational analysis of the PHEX gene in patients with X-linked hypophosphatemic rickets. 1997. American Journal of Human Genetics. 60:790-797	-	-	4/28/2021	-	-	-	-	-	-	-	X-22112127-G-A	-	X-22112127-G-A X-22112127-G-C X-22112127-G-T	-	No	Yes
236	c.763_784dup	p.Ala262Glyfs*9	-	Pathogenic	-	0	763	Exon 7	Small duplication	Frameshift	-	< 3	-	-	Personal Submission: Compton J, and Bale S. GeneDx Inc. 9700 Great Seneca Highway suite 211 Rockville MD 20850, 2002, This mutation was submitted by GeneDx online see attached file GeneDx variants for paperwork	-	-	4/28/2021	-	-	-	-	-	-	-	-	-	-	-	No	No
237	c.766A>C	p.Thr256Pro	Uncertain Significance	-	-	0	766	Exon 7	SNV	Missense	D,D,D	< 3	-	-	-	N	-	4/28/2021	-	white/caucasian	possibly_damaging(0.773)	deleterious(0)	-	-	-	-	-	-	T	No	Yes
238	c.766_767dup	p.Ala257Leufs*5	Pathogenic	-	-	0	766	Exon 7	Small duplication	Frameshift	-	< 3	-	-	-	-	-	4/28/2021	-	white/caucasian	-	-	-	Gait Abnormalities, Tooth Abscesses and/or Excessive Dental Caries, Lower Limb Deformities	-	-	-	-	-	No	Yes
841	c.767_768del	p.Thr256SerfsTer7	-	Pathogenic	32897287	1	767	Exon 7	Small deletion	Frameshift	-	< 3	T256fs	-	[32897287] ppc_het: The authors report a clinical case of a 4-year-old girl with unremarkable family history, who presented with failure to thrive and bowing of the legs. Laboratory tests showed hypophosphatemia, elevated alkaline phosphatase, normal calcium, mildly elevated PTH and normal levels of 25(OH)D and 1.25(OH)D. The radiological study showed bone deformities of the radius and femur. Cli…	-	-	4/28/2021	-	Portugal (study location)	-	-	-	-	ppc_het	X-22112134-ACT-A	pvs1: This is a loss of function variant. pm2: chrX:22112134 ref:ACT alt:A was not found in gnomAD exomes or genomes.	-	-	TRUE	No
240	c.779T>G	p.Leu260*	Pathogenic	-	-	0	779	Exon 7	SNV	Nonsense	A,A,A	< 3	-	-	-	-	-	4/28/2021	-	white/caucasian	-	-	-	-	-	-	-	-	-	No	No
241	c.784G>C	p.Ala262Pro	-	Uncertain Significance	24926462, 23079138, 21902834	3	784	Exon 7	SNV	Missense	-	< 3	A262P	-	[21902834] ppc: Table 2 PHEX mutations found in this study...patient 11...The mildest phenotype was shown by the missense p._x000D_ Ala262Pro mutation carrier....sporadic [24926462] na3: Table 1. Summary of de novo PHEX mutations in patients with sporadic hypophosphatemic rickets....(all from literature) [23079138] na3: Table 2 De Novo PHEX mutations in patients with sporadic hypophosphatemic ric…	D	-	4/28/2021	-	Spanish, Spanish/Portuguese (study location)	D	D, T	X-22112152-GCT-CCG X-22112152-GCT-CCC X-22112152-GCT-CCA	Other Musculoskeletal Abnormalities	ppc	X-22112152-G-C	pm2: chrX:22112152 ref:G alt:C was not found in gnomAD exomes or genomes. pp3: The SIFT, MutationTaster, and PolyPhen predictions agree that this variant is possibly or probably damaging.	X-22112152-G-C	D	Yes	No
242	c.800C>A	p.Ala267Glu	-	Pathogenic	-	0	800	Exon 7	SNV	Missense	-	< 3	-	-	Personal Submission: Jennifer West, 4594 Raven Wood Dr. Amherst, WI 54406, Online submission only, see West Variant file	-	-	4/28/2021	-	American	-	-	-	-	-	-	-	-	-	No	No
243	c.814A>T	p.Lys272*	Pathogenic	-	-	0	814	Exon 7	SNV	Nonsense	A,A,A	< 3	-	-	-	-	-	4/28/2021	-	white/caucasian	-	-	-	-	-	-	-	-	-	No	Yes
244	c.819_845del	p.Val274_Ala282del	Uncertain Significance	-	-	0	819	Exon 7	Small deletion	Deletion	-	< 3	-	-	-	-	-	4/28/2021	-	white/caucasian	-	-	-	-	-	-	-	-	-	No	No
245	c.824T>C	p.Leu275Pro	Likely Pathogenic	-	-	0	824	Exon 7	SNV	Missense	D,D,D	< 3	-	-	-	D	-	4/28/2021	-	black/african-american	probably_damaging(0.93)	deleterious(0)	-	Tooth Abscesses and/or Excessive Dental Caries, Lower Limb Deformities	-	-	-	-	T	No	No
246	c.830T>A	p.Leu277*	-	Pathogenic	11502829, 23079138, 9106524, 16636593, 24926462	5	830	Exon 7	SNV	Nonsense	-	< 3	L277X	-	[11502829] ppc: TABLE 1A. Genotype and phenotype information on patients and affected family members with nonsense mutations in PHEX...1 patient, sporadic [9106524] ppc: referred to as L274X....Table 2 Mutations in Nine Patients with HYP....1 patient [24926462] na3: Table 1. Summary of de novo PHEX mutations in patients with sporadic hypophosphatemic rickets....(all from literature) [23079138] na…	-	-	4/28/2021	-	North American (study location), North American/Australian (study location)	-	-	X-22112198-TG-GA X-22112198-TG-AA	Tooth Abscesses and/or Excessive Dental Caries, Lower Limb Deformities	ppc	X-22112198-T-A	pvs1: This is a loss of function variant. pm2: chrX:22112198 ref:T alt:A was not found in gnomAD exomes or genomes.	X-22112198-T-A	-	Yes	Yes
247	c.832G>A	p.Glu278Lys	-	Uncertain Significance	29610183	1	832	Exon 7	SNV	Missense	-	3-5	E278K	-	[29610183] pp1: A term female infant was born with an abnormally long cranium.‚Äç At 3 months of age, she was diagnosed with scaphocephaly secondary to isolated sagittal synostosis, confirmed by a three-dimensional computerized tomography scan (Fig 1).‚Äç Family history was notable for XLH due to a mutation in the PHEX gene (c.‚Äç832G>A; p.‚ÄçGlu278Lys) in her mother, maternal grandmother, and ma…	D	-	4/28/2021	-	North American (study location)	D	D	X-22112200-GAA-AAG	Skull Deformities, Lower Limb Deformities	pp1	X-22112200-G-A	pm2: chrX:22112200 ref:G alt:A was not found in gnomAD exomes or genomes. pp3: The SIFT, MutationTaster, and PolyPhen predictions agree that this variant is possibly or probably damaging.	X-22112200-G-A	D	Yes	No
248	c.832G>T	p.Glu278*	-	Pathogenic	10439971, 23079138, 16636593, 24926462	4	832	Exon 7	SNV	Nonsense	-	< 3	E278X	-	[10439971] ppc: Table 1 Mutations in the PHEX gene...1 patient, sporadic [24926462] na3: Table 1. Summary of de novo PHEX mutations in patients with sporadic hypophosphatemic rickets....(all from literature) [23079138] na3: Table 2 De Novo PHEX mutations in patients with sporadic hypophosphatemic rickets....from literature review [16636593] na3: Table 2. PHEX mutations identified in XLH patients …	-	-	4/28/2021	-	French/German/North African/Belgian (not specified individually)	-	-	X-22112200-GAA-TAG X-22112200-GA-TG	Other Musculoskeletal Abnormalities	ppc	X-22112200-G-T	pvs1: This is a loss of function variant. pm2: chrX:22112200 ref:G alt:T was not found in gnomAD exomes or genomes.	X-22112200-G-T	-	Yes	Yes
249	c.840_849+1del	-	Pathogenic	-	-	0	840	Exon 7	Splicing	Splice donor	-	< 3	-	-	-	-	-	4/28/2021	-	-	-	-	-	-	-	-	-	-	-	No	No
250	c.842T>A	p.Ile281Lys	-	Pathogenic	26377240, 32329911	2	842	Exon 7	SNV	Missense	-	< 3	I281K	-	[26377240] ps2: Table 2 Patient characteristics with confirmed mutations in PHEX gene....1 patient, de novo [26377240] ppc: Table 2 Patient characteristics with confirmed mutations in PHEX gene....1 patient, de novo, Personal Submission: Fernandez Lourdes Loidi. Hospital Clinico Universitario. Ed. C (-2) 15706 Santiago de Compostela, Spain	D	-	4/28/2021	-	Chinese (study location), Spanish, Chinese	D, P	D	X-22112210-TA-AG	bowed or bent legs	ppc, ps2	X-22112210-T-A	pm2: chrX:22112210 ref:T alt:A was not found in gnomAD exomes or genomes. pp3: The SIFT, MutationTaster, and PolyPhen predictions agree that this variant is possibly or probably damaging.	X-22112210-T-A	D	Yes	No
251	c.845C>A	p.Ala282Asp	Uncertain Significance	-	-	0	845	Exon 7	SNV	Missense	D,D,D	< 3	-	-	Personal Submission: Shari Van Vugt, Ontario, Canada, shari.vanvugt@sympatico.ca	D	-	4/28/2021	-	Canadian	probably_damaging(0.997)	deleterious(0)	-	-	-	-	-	-	T	No	No
252	c.847_849+2del	-	Pathogenic	-	-	0	847	Exon 7	Splicing	Splice donor	-	< 3	-	-	-	-	-	4/28/2021	-	-	-	-	-	-	-	-	-	-	-	No	Yes
255	c.849+6_849+7insT	Intronic	-	Uncertain Significance	19219621	1	849	Intron 7	Small insertion	Insertion	-	< 3	E283int	11502821: assay/reverse transcription pcr 11502821: flg/partial loss of function 11502821: fx/activation of cryptic splice site 11502821: model/patient rna sample	[11502821] ps3: This revealed a mutation consisting of a g-to-t transversion at nt 1268 of intron 7 (Fig. 2). An examination of this sequence showed that the mutation had changed the WT ggaagg to a gtaagg, and hence a novel consensus donor splice site (20, 21)....Usage of this novel donor splice site, together with the consensus acceptor splice site at exon 8 (Fig. 1), would explain the common or…	-	-	4/28/2021	-	European/North African/Caribbean/Asian (not specified individually)	-	-	-	Other Musculoskeletal Abnormalities, Lower Limb Deformities	pp1, ps3	X-22113485-G-T	pm2: chrX:22113485 ref:G alt:T was not found in gnomAD exomes or genomes.	-	-	Yes	No
256	c.849+1G>A	Splice donor	Pathogenic	Likely Pathogenic	16636593, 12414858	2	849	Intron 7	Splicing	Splice donor	-	< 3	-	-	Yamazaki Y, Okazaki R, Shibata M, Hasegawa Y, Satoh K, Tajima T, Takeuchi Y, Fujita T, Nakahara K, Yamashita T, and Fukumoto S. Increased circulatory level of biologically active full-length FGF-23 in patients with hypophosphatemic rickets/osteomalacia. 2002. The Journal of Clinical Endocrinology and Metabolism 87:4957-4960	-	-	4/28/2021	-	-	-	-	-	-	-	-	-	-	-	No	Yes
254	c.849+1G>T	Splice donor	-	Pathogenic	9097956, 21050253, 16636593, 19219621	4	849	Intron 7	Splicing	Splice donor	D	3-5	E283sd	-	[21050253] ppc: Table 1. Variants, excluding synonymous changes found in PHEX and FGF23...number of patients not specified, only one assumed [19219621] ppc: Table 1 PHEX mutations found in this study...1 proband, familial case [9097956] ppc: Table 1. Mutations...number of patients not specified, only 1 assumed, Rowe PS, Oudet CL, Francis F, Sinding C, Pannetier S, Econs MJ, Strom TM, Meitinger T,…	-	-	4/28/2021	-	European, European/North African (not specified individually), Caucasian/Hispanic/African American/Asian American (not specified individually), European/North African/Caribbean/Asian (not specified individually)	-	-	-	Other Musculoskeletal Abnormalities, Lower Limb Deformities	ppc	X-22112218-G-T	pvs1: This is a loss of function variant. pm2: chrX:22112218 ref:G alt:T was not found in gnomAD exomes or genomes.	X-22112218-G-T	-	Yes	No
253	c.849+1268G>T	Intronic	Uncertain Significance	Likely Pathogenic	11502821	1	849	Intron 7	Splicing	Splice donor	-	3-5	E283int	11502821: assay/reverse transcription pcr 11502821: flg/partial loss of function 11502821: fx/activation of cryptic splice site 11502821: model/patient rna sample	[11502821] ps3: This revealed a mutation consisting of a g-to-t transversion at nt 1268 of intron 7 (Fig. 2). An examination of this sequence showed that the mutation had changed the WT ggaagg to a gtaagg, and hence a novel consensus donor splice site (20, 21)....Usage of this novel donor splice site, together with the consensus acceptor splice site at exon 8 (Fig. 1), would explain the common or…	-	-	4/28/2021	-	white/caucasian, North American/British (study location)	-	-	-	Short Stature, Other Musculoskeletal Abnormalities, Lower Limb Deformities	pp1, ps3	X-22113485-G-T	pm2: chrX:22113485 ref:G alt:T was not found in gnomAD exomes or genomes.	-	-	Yes	Yes
842	c.849+3A>G	Intronic	-	Uncertain Significance	33295632	1	849	Intron 7	Splicing	Intronic	-	< 3	E283intd	-	[33295632] bp2: he aim of this work was to investigate the clinical phenotype, therapeutic strategies, and molecular background of HR in children hospitalised in our clinic... In 10 of 11 patients, PHEX gene mutations were found... Table 3. Genetic characteristics of the patients. [Patient no. 8] A known hemizygous mutation (c.663+1G>T) in intron 5 [32] and a known polymorphism (c.849+3A>G, rs200…	-	-	4/28/2021	X-22112220-A-G	-	-	-	-	-	bp2	X-22112220-A-G	-	-	-	TRUE	Yes
259	c.850del	p.Ile284*	Pathogenic	Pathogenic	22101457, 29460029	2	850	Exon 8	Small deletion	Nonsense	-	3-5	I284X	-	[22101457] ppc: Table 2 Genotype, height standard deviation scores (HSDS) at_x000D_ treatment onset, most recent HSDS, median serum phosphate (s-Pi_x000D_ SDS), *median serum alkaline phosphate (s-ALP) (multiples of upper_x000D_ limit of normal age and sex-related reference range), mean phosphate_x000D_ and vitamin D doses, and treatment duration in groups 1 and 2...1 patient [29460029] ppc: Tabl…	-	-	4/28/2021	-	-	-	-	X-22115073-ATA-TAG X-22115073-AT-TA X-22115073-AT-TG	-	ppc	X-22115072-GA-G	pvs1: This is a loss of function variant. pm2: chrX:22115072 ref:GA alt:G was not found in gnomAD exomes or genomes.	-	-	Yes	Yes
257	c.850-2A>G	Splice acceptor	Pathogenic	-	-	0	850	Intron 7	Splicing	Splice acceptor	-	3-5	-	-	-	-	-	4/28/2021	-	white/caucasian	-	-	-	-	-	-	-	-	-	No	Yes
261	c.850-15_853delinsTCTCTTGG	-	Pathogenic	-	-	0	850	Intron 7	Splicing	Splice acceptor	-	< 3	-	-	-	-	-	4/28/2021	-	-	-	-	-	-	-	-	-	-	-	No	No
260	c.850-3C>G	Intronic	-	Likely Pathogenic	31102713, 16636593	2	850	Intron 7	Splicing	Splice acceptor	-	< 3	-	-	Personal Submission: Compton J, and Bale S. GeneDx Inc. 9700 Great Seneca Highway suite 211 Rockville MD 20850, 2002, This mutation was submitted by GeneDx online see attached file GeneDx variants for paperwork	-	-	4/28/2021	-	-	-	-	-	-	-	-	-	-	-	No	No
262	c.850-?_1079+?del	Deletion (Exons 8-9)	Pathogenic	-	-	0	850	Intron 7	CNV	Deletion	-	3-5	-	-	-	-	-	4/28/2021	-	-	-	-	-	-	-	-	-	-	-	No	No
258	c.850-?_933+?del	Deletion (Exon 8)	Likely Pathogenic	-	-	0	850	Intron 7	CNV	Deletion	-	< 3	-	-	-	-	-	4/28/2021	-	white/caucasian	-	-	-	Gait Abnormalities, Fractures/Pseudo-Fractures, Lower Limb Deformities	-	-	-	-	-	No	No
843	c.853dup	p.Met285Asnfs*5	Pathogenic	-	-	0	853	Exon 8	Small duplication	Frameshift	-	< 3	-	-	-	-	-	4/28/2021	-	white/caucasian	-	-	-	Reduced_TmP/GFR_(<LLN), Reduced_Serum_Phosphate, Lower limb deformities, Fractures/pseudo-fractures	-	-	-	-	-	No	No
263	c.871C>T	p.Arg291*	Pathogenic	Pathogenic	10439971, 9199930, 33358363, 30607568, 23466123, 29460029, 9768674, 32133333, 33639975, 32329911, 11502829, 26040324, 28506344, 11004247, 19219621, 33295632, 29707405, 16636593, 33537138, 22161748, 10874297	21	871	Exon 8	SNV	Nonsense	-	30+	R291X	-	[10439971] ps4m: There are 47 CpGs in the PHEX gene; seven are the site of mutations (17%) and five were found more than once: R20X (5), R291X (3), P534L (7), R651P (2), R747X (6). [19219621] ps4m: Table 1 PHEX mutations found in this study...3 distinct probands, 2 familial cases, 1 sporadic case [26040324] pp1: The proband showed a wide spectrum of systemic anomalies, including bilateral ectopia…	-	-	4/28/2021	X-22115094-C-T	Northern European/African American/Saudi Arabian/Indian/Southeast Asian (not specified individually), German (study location), European, Japanese, Spanish/Peruvian (study location), Northern European, white/caucasian, Chinese, German, black/african-american, black/african-american; white/caucasian, Korean, European/North African/Caribbean/Asian (not specified individually), French/German/North Af…	-	-	X-22115094-CGA-TAG X-22115094-CG-TA	Other Musculoskeletal Abnormalities, Short Stature, Cardio Vascular Disease, Lower Limb Deformities, Gait Abnormalities, Fractures/Pseudo-Fractures, Reduced_Serum_Phosphate, Tooth Abscesses and/or Excessive Dental Caries, Skull Deformities, Vision	ppc, pp1, ps4m	X-22115094-C-T	pvs1: This is a loss of function variant. pm2: The allele frequency for chrX:22115094 ref:C alt:T is less than 0.0005 for all populations in gnomAD exomes.	X-22115094-C-T	-	Yes	Yes
844	c.874dup	p.Thr292Asnfs*13	Pathogenic	-	-	0	874	Exon 8	Small duplication	Frameshift	-	< 3	-	-	-	-	-	4/28/2021	-	hispanic	-	-	-	Gait abnormalities, Lower limb deformities, Reduced_Serum_Phosphate	-	-	-	-	-	No	No
264	c.883del	p.Ala295Profs*6	Pathogenic	-	-	0	883	Exon 8	Small deletion	Frameshift	-	< 3	-	-	-	-	-	4/28/2021	-	-	-	-	-	-	-	-	-	-	-	No	Yes
267	c.888delinsAT	p.Met296Ilefs*9	Pathogenic	-	-	0	888	Exon 8	Small insertion	Frameshift	-	< 3	-	-	-	-	-	4/28/2021	-	white/caucasian	-	-	-	Tooth Abscesses and/or Excessive Dental Caries, Lower Limb Deformities	-	-	-	-	-	No	No
265	c.888_890delinsC	p.Tyr297*	-	Pathogenic	30607568	1	888	Exon 8	Small insertion	Nonsense	-	< 3	Y297X	-	[30607568] ppc: Table 1 Pathogenic variants of PHEX gene found in patients with X-linked hypophosphatemia....1 patient	-	-	4/28/2021	-	Spanish/Peruvian (study location)	-	-	X-22115113-AC-GA	-	ppc	-	pvs1: This is a loss of function variant. pm2: chrX:22115114 ref:C alt:G was not found in gnomAD exomes or genomes. chrX:22115114 ref:C alt:A was not found in gnomAD exomes or genomes.	X-22115114-C-G X-22115114-C-A	-	Yes	No
845	c.891C>A	p.Tyr297*	-	Pathogenic	33639975	1	891	Exon 8	SNV	Nonsense	A	< 3	Y297X	-	[33639975] ppc: The RenalTube database was used to retrospectively analyze 48 Spanish patients (15 men) from 39 different families, ranging from 3 months to 8 years and 2 months of age at the time of diagnosis (median age of 2.0 years), and with XLH confirmed by genetic analysis... Table 1 Demographic and genetic data of 48 patients belonging to 39 families (1 patient) Comments: Authors begin cDN…	-	0	4/28/2021	-	Spanish	-	-	X-22115113-AC-GA	-	ppc	-	pvs1: This is a loss of function variant. pm2: chrX:22115114 ref:C alt:G was not found in gnomAD exomes or genomes. chrX:22115114 ref:C alt:A was not found in gnomAD exomes or genomes.	X-22115114-C-G X-22115114-C-A	-	TRUE	No
268	c.891C>G	p.Tyr297*	Pathogenic	-	-	0	891	Exon 8	SNV	Nonsense	A,A,A	< 3	-	-	-	-	-	4/28/2021	-	hispanic	-	-	-	Gait Abnormalities, Lower Limb Deformities	-	-	-	-	-	No	No
269	c.897_898del	p.Lys299Asnfs*5	-	Pathogenic	33639975, 21902834	2	897	Exon 8	Small deletion	Frameshift	-	< 3	K299fs	-	[21902834] ppc: Table 2 PHEX mutations found in this study...patient 12...sporadic, Personal Submission: Fernandez Lourdes Loidi. Hospital Clinico Universitario. Ed. C (-2) 15706 Santiago de Compostela, Spain	-	-	4/28/2021	-	Spanish, Spanish/Portuguese (study location)	-	-	-	Other Musculoskeletal Abnormalities, radiological signs of rickets, abnormal dental development, Short Stature, short stature	ppc	X-22115117-CAA-C	pvs1: This is a loss of function variant. pm2: chrX:22115117 ref:CAA alt:C was not found in gnomAD exomes or genomes.	-	-	Yes	No
270	c.898del	p.Met300*	Pathogenic	-	-	0	898	Exon 8	Small deletion	Frameshift	-	3-5	-	-	-	-	-	4/28/2021	-	hispanic	-	-	-	Gait Abnormalities, Lower limb deformities, Lower Limb Deformities	-	-	-	-	-	No	No
846	c.899_900del	p.Met300LysfsTer4	-	Pathogenic	33295632	1	899	Exon 8	Small deletion	Frameshift	-	< 3	M300fs	-	[33295632] ppc: The aim of this work was to investigate the clinical phenotype, therapeutic strategies, and molecular background of HR in children hospitalised in our clinic... In 10 of 11 patients, PHEX gene mutations were found... Table 3. Genetic characteristics of the patients. [Patient No. 11] A novel heterozygous frameshift mutation (c.899_ 900delTG) in exon 8, M300Kfs*4, a splicing mutatio…	-	-	4/28/2021	-	Polish (study location)	-	-	-	-	ppc	X-22115121-ATG-A	pvs1: This is a loss of function variant. pm2: chrX:22115121 ref:ATG alt:A was not found in gnomAD exomes or genomes.	-	-	TRUE	No
271	c.904A>G	p.Ile302Val	-	Pathogenic	-	0	904	Exon 8	SNV	Missense	-	< 3	-	-	Personal Submission: Rothenberg N and J, Oregon USA 2007, Online submission only, see Rothenberg Variant file	-	-	4/28/2021	-	American	-	-	-	-	-	-	-	-	-	No	No
272	c.907T>A	p.Ser303Thr	-	Uncertain Significance	30607568	1	907	Exon 8	SNV	Missense	-	< 3	S303T	-	[30607568] ppc: Table 1 Pathogenic variants of PHEX gene found in patients with X-linked hypophosphatemia....1 patient	N	-	4/28/2021	-	Spanish/Peruvian (study location)	P	T	X-22115130-TCT-ACG X-22115130-TCT-ACC X-22115130-TCT-ACA	-	ppc	-	pm2: chrX:22115130 ref:T alt:A was not found in gnomAD exomes or genomes.	X-22115130-T-A	D	Yes	No
273	c.914T>C	p.Leu305Pro	-	Uncertain Significance	18775977	1	914	Exon 8	SNV	Missense	-	< 3	L305P	-	[18775977] pp1: The patient was a healthy girl by birth, born at term, birth weight 2960 g (just below 10th centile), who, by 5 months of age, developed subnormal serum phosphate levels and the characteristic findings of rickets._x000D_ Due to the family history, the diagnosis of XLH was suspected, and she was started on treatment with oral phosphate doses six times daily and alfacalcidol (Fig. 1…	D	-	4/28/2021	-	Norwegian, British/Norwegian (study location)	D	D	X-22115137-TG-CC X-22115137-TG-CT X-22115137-TG-CA	Cardio Vascular Disease, Lower Limb Deformities, Kidney Disease, Thyroid	pp1	X-22115137-T-C	pm2: chrX:22115137 ref:T alt:C was not found in gnomAD exomes or genomes. pp3: The SIFT, MutationTaster, and PolyPhen predictions agree that this variant is possibly or probably damaging.	X-22115137-T-C	D	Yes	No
274	c.924_927dup	p.Pro310Aspfs*15	Pathogenic	-	-	0	924	Exon 8	Small duplication	Frameshift	-	< 3	-	-	-	-	-	4/28/2021	-	ashkenazi jewish; native american; white/caucasian	-	-	-	Fractures/Pseudo-Fractures, Gait Abnormalities, Lower Limb Deformities, Tooth Abscesses and/or Excessive Dental Caries	-	-	-	-	-	No	Yes
847	c.931dup	p.Gln311ProfsTer13	-	Pathogenic	28506344	1	931	Exon 8	Small duplication	Frameshift	-	< 3	Q311fs	-	[28506344] ps2: Both patients had novel mutations in the PHEX gene; one patient had a frameshift mutation, c.931dupC, which caused early termination of translation and produced the truncated protein p.Gln311Profs*13; the other patient had a splice site mutation, IVS14+1G>A, which caused the skipping of exon 15 and produced an incomplete amino acid chain. Their parents had normal gene phenotypes. …	-	-	4/28/2021	-	Chinese (study location)	-	-	-	-	ppc, ps2	X-22115150-T-TC	pvs1: This is a loss of function variant. pm2: chrX:22115150 ref:T alt:TC was not found in gnomAD exomes or genomes.	-	-	TRUE	No
275	c.931C>T	p.Gln311*	Pathogenic	Pathogenic	9097956, 16636593, 28506344, 19219621, 22161748	5	931	Exon 8	SNV	Nonsense	-	3-5	Q311X	-	[19219621] ppc: Table 1 PHEX mutations found in this study...1 proband, familial case [9097956] ppc: Table 1. Mutations...number of patients not specified, only 1 assumed [22161748] na3: Several PHEX mutations (Arg291Stop, Gln311Stop, Tyr317Phe, Tyr327Leu, Pro335Ala, Tyr346Asp, and Lys348Stop) have previously been reported in XLHR patients. (29,30) [16636593] na3: Table 2. PHEX mutations identifi…	-	-	4/28/2021	-	-	-	-	X-22115154-CAG-TAA X-22115154-CAG-TGA	Other Musculoskeletal Abnormalities, Lower Limb Deformities	ppc	X-22115154-C-T	pvs1: This is a loss of function variant. pm2: chrX:22115154 ref:C alt:T was not found in gnomAD exomes or genomes.	X-22115154-C-T	-	Yes	No
279	c.933+2T>A	Splice donor	-	Pathogenic	-	0	933	Intron 8	Splicing	Frameshift	-	< 3	-	-	Personal Submission: Rothenberg N and J, Oregon USA 2007, Online submission only, see Rothenberg Variant file	-	-	4/28/2021	-	American	-	-	-	-	-	-	-	-	-	No	No
276	c.933+1G>A	Splice donor	-	Pathogenic	30682568	1	933	Intron 8	Splicing	Splice donor	D	< 3	Q311sd	-	[30682568] ppc: Sanger sequencing revealed a splice site mutation c.933+1 G > A of PHEX gene in a 3.5-year-old male patient	-	-	4/28/2021	-	Chinese	-	-	-	-	ppc	X-22115157-G-A	pvs1: This is a loss of function variant. pm2: chrX:22115157 ref:G alt:A was not found in gnomAD exomes or genomes.	X-22115157-G-A	-	Yes	No
266	c.933+1G>T	Splice donor	Pathogenic	Pathogenic	9199930	1	933	Intron 8	Splicing	Splice donor	-	< 3	-	-	Francis F, Strom TM, Hennig S, Boddrich A, Lorenz B, Brandau O, Mohnike KL, Cagnoli M, Steffens C, Klages S, Borzym K, Pohl T, Oudet C, Econs MJ, Rowe PS, Reinhardt R, Meitinger T, and Lehrach H. Genomic organization of the human PEX gene mutated in X-linked dominant hypophophatemic rickets. 1997. Genome Research. 7:573-585.	-	-	4/28/2021	-	German	-	-	-	-	-	-	-	-	-	No	Yes
280	c.934-?_*3357+?del	Deletion (Exons 9-22)	Pathogenic	-	-	0	934	Intron 8	CNV	Deletion	-	< 3	-	-	-	-	-	4/28/2021	-	-	-	-	-	-	-	-	-	-	-	No	No
281	c.934-?_1079+?del	Deletion (Exon 9)	-	Pathogenic	9199930	1	934	Intron 8	CNV	Deletion	-	< 3	F312fs, K360srd, Q311sra	-	Francis F, Strom TM, Hennig S, Boddrich A, Lorenz B, Brandau O, Mohnike KL, Cagnoli M, Steffens C, Klages S, Borzym K, Pohl T, Oudet C, Econs MJ, Rowe PS, Reinhardt R, Meitinger T, and Lehrach H. Genomic organization of the human PEX gene mutated in X-linked dominant hypophophatemic rickets. 1997. Genome Research. 7:573-585.	-	-	4/28/2021	-	Swiss	-	-	-	-	-	-	-	-	-	No	No
277	c.934-2A>G	Splice acceptor	Pathogenic	Pathogenic	9768674, 16636593	2	934	Intron 8	Splicing	Splice acceptor	-	< 3	-	-	Dixon PH, Christie PT, Wooding C, Trump D, Grieff M, Holm I, Gertner JM, Schmidtke J, Shah B, Shaw N, Smith C, Tau C, Schlessinger D, Whyte MP, and Thakker RV. Mutational analysis of the PHEX gene in X-linked hypophosphataemia. 1998. Journal of Clinical Endocrinology and Metabolism. 83:3615-3623., Personal Submission: Compton J, and Bale S. GeneDx Inc. 9700 Great Seneca Highway suite 211 Rockvill…	-	-	4/28/2021	-	Northern European	-	-	-	-	-	-	-	-	-	No	Yes
282	c.934-1G>T	Splice acceptor	Pathogenic	Pathogenic	24926462, 30599486	2	934	Intron 8	Splicing	Splice acceptor	D	< 3	Q311sa	-	[24926462] pm6: PHEX gene_x000D_ analysis revealed a splicing mutation, c.934-1GÔºûT (IVS8-1GÔºû_x000D_ T), which was a novel mutation (Fig. 2). However, the proband‚Äôs_x000D_ mother had no PHEX gene mutation. All members of the_x000D_ proband‚Äôs family were healthy. [24926462] ppc: The proband was a 2-year-9-month-old Korean female who_x000D_ was referred to our pediatric endocrinology clinic …	-	-	4/28/2021	-	Korean, white/caucasian	-	-	-	Short Stature, Lower Limb Deformities, Gait Abnormalities, Tooth Abscesses and/or Excessive Dental Caries	ppc, pm6	X-22117123-G-T	pvs1: This is a loss of function variant. pm2: chrX:22117123 ref:G alt:T was not found in gnomAD exomes or genomes.	X-22117123-G-T	-	Yes	Yes
278	c.934-16_934-12delinsCTACCTAACTGAGAT	Intronic	Uncertain Significance	-	-	0	934	Intron 8	Splicing	Intronic	-	< 3	-	-	-	-	-	4/28/2021	-	hispanic	-	-	-	Gait Abnormalities, Lower Limb Deformities	-	-	-	-	-	No	Yes
283	c.936_940dup	p.Trp314Serfs*19	-	Likely Pathogenic	16636593	1	936	Exon 9	Small duplication	Frameshift	-	< 3	F312fs	-	[16636593] na3: Table 2. PHEX mutations identified in XLH patients to date [2, 3, 6, 7, 10, 12‚Äì20]	-	-	4/28/2021	-	-	-	-	-	-	-	X-22117123-GTTCGACTGGCTGGGCTACATCAAGAAGGTCATTGACACCAGACTCTACCCCCATCTGAAAGACATCAGCCCCTCCGAGAATGTGGTGGTCCGCGTCCCGCAGTACTTTAAAGATTTGTTTAGGATATTAGGGTCTGAGAGAAAGAA-G	pvs1: This is a loss of function variant. pm2: chrX:22117123 ref:GTTCGACTGGCTGGGCTACATCAAGAAGGTCATTGACACCAGACTCTACCCCCATCTGAAAGACATCAGCCCCTCCGAGAATGTGGTGGTCCGCGTCCCGCAGTACTTTAAAGATTTGTTTAGGATATTAGGGTCTGAGAGAAAGAA alt:G was not found in gnomAD exomes or genomes.	-	-	Yes	No
284	c.941G>A	p.Trp314*	Pathogenic	-	-	0	941	Exon 9	SNV	Nonsense	A,A,A,A	< 3	-	-	-	-	-	4/28/2021	-	-	-	-	-	-	-	-	-	-	-	No	Yes
286	c.942G>A	p.Trp314*	Pathogenic	Pathogenic	16636593	1	942	Exon 9	SNV	Nonsense	A,A,A,A	< 3	-	-	Holm IA, Nelson AE, Robinson BG, Mason RS, Marsh DJ, Cowell CT, and Carpenter TO. Mutational Analysis and genotype-phenotype correlation of the PHEX gene in X-linked hypophosphatemic rickets. 2001. The Journal of Clinical Endocrinology and Metabolism. 86:3889-3899	-	-	4/28/2021	-	black/african-american; white/caucasian, hispanic	-	-	-	Lower Limb Deformities, Gait abnormalities, Tooth Abscesses and/or Excessive Dental Caries, Lower limb deformities	-	-	-	-	-	No	Yes
287	-	p.Trp314*	-	Pathogenic	11502829, 22161748	2	942	Exon 9	SNV	Nonsense	-	3-5	W314X	-	[11502829] pp1: TABLE 1A. Genotype and phenotype information on patients and affected family members with nonsense mutations in PHEX...1 family, mother and 2 sons [16636593] na3: Table 2. PHEX mutations identified in XLH patients to date [2, 3, 6, 7, 10, 12‚Äì20]	-	-	4/28/2021	-	North American/Australian (study location)	-	-	X-22117131-GG-AA	Lower Limb Deformities	pp1	X-22117132-G-A	pvs1: This is a loss of function variant. pm2: chrX:22117132 ref:G alt:A was not found in gnomAD exomes or genomes. chrX:22117131 ref:G alt:A was not found in gnomAD exomes or genomes.	X-22117132-G-A X-22117131-G-A	-	Yes	No
288	c.947G>T	p.Gly316Val	-	Uncertain Significance	25861491	1	947	Exon 9	SNV	Missense	-	< 3	G316V	-	[25861491] pp1: Here, we report a 16-year-old female patient affected by hypophosphatemic rickets._x000D_ We evaluated her serum fibroblast growth factor 23 (FGF23) levels and conducted sequence analysis of the disease-associated genes of FGF23-related hypophosphatemic rickets: PHEX, FGF23, dentin matrix protein 1, and ectonucleotide pyrophosphatase/phosphodiesterase 1._x000D_ She was diagnosed w…	N	3.30E-05	4/28/2021	X-22117137-G-T	Japanese	B	T	X-22117137-GC-TA X-22117137-GC-TG X-22117137-GC-TT	Short Stature, Lower Limb Deformities, Tooth Abscesses and/or Excessive Dental Caries, Bone Density Abnormalities	pp1	X-22117137-G-T	pm2: The allele frequency for chrX:22117137 ref:G alt:T is less than 0.0005 for all populations in gnomAD exomes. bp4: The SIFT, MutationTaster, and PolyPhen predictions agree that this variant is tolerated.	X-22117137-G-T	T	Yes	No
848	c.949T>A	p.Tyr317Asn	-	Likely Pathogenic	32329911	1	949	Exon 9	SNV	Missense	D	< 3	Y317N	-	[32329911] ppc: We retrospectively reviewed the clinical features and molecular findings of 53 unrelated patients with XLHR at Children‚Äôs Hospital of Nanjing Medical University from 2014 to 2018... Table S2 PHEX mutations identified in 53 XLHR patients (1 patient)	D	0	4/28/2021	-	Chinese (study location)	D, P	D	X-22117139-TAC-AAT	-	ppc	-	pm2: chrX:22117139 ref:T alt:A was not found in gnomAD exomes or genomes. pm5: This is a missense variant at an amino acid residue where a different missense change has been established as pathogenic. pp3: The SIFT, MutationTaster, and PolyPhen predictions agree that this variant is possibly or probably damaging.	X-22117139-T-A	T	TRUE	No
289	c.950A>T	p.Tyr317Phe	-	Likely Pathogenic	9768674, 16636593, 12727977, 22161748, 25861491, 21604088, 22713460	7	950	Exon 9	SNV	Missense	-	3-5	Y317F	12727977: fx/abnormal endopeptidase activity 12727977: assay/endopeptidase activity assay 12727977: method/site-directed mutagenesis 12727977: method/calcium-phosphate coprecipitation 12727977: model/human cell line, not patient derived 12727977: flg/partial loss of function	[12727977] ps3: The wild-type and D237G, Y317F, E581V, and F731Y proteins were terminally glycosylated and secreted into the medium, whereas the C85R, G579R, G579V, S711R, and A720T proteins were trapped inside the transfected cells....Endopeptidase activity of secreted and rescued PHEX proteins, assessed using a novel internally quenched fluorogenic peptide substrate, revealed that E581V and S71…	N	-	4/28/2021	-	Northern European/African American/Saudi Arabian/Indian/Southeast Asian (not specified individually), Northern European	B	T	X-22117140-AC-TT	Lower Limb Deformities	ps3, pp1, ppc	X-22117140-A-T	pm2: chrX:22117140 ref:A alt:T was not found in gnomAD exomes or genomes. bp4: The SIFT, MutationTaster, and PolyPhen predictions agree that this variant is tolerated.	X-22117140-A-T	T	Yes	No
290	c.956dup	p.Lys320Glufs*4	Pathogenic	-	-	0	956	Exon 9	Small duplication	Frameshift	-	< 3	-	-	-	-	-	4/28/2021	-	native american	-	-	-	-	-	-	-	-	-	No	Yes
291	c.958_960del	p.Lys320del	Uncertain Significance	Likely Pathogenic	26377240, 22695891	2	958	Exon 9	Small deletion	Deletion	-	3-5	K320del	-	[26377240] ps2: Table 2 Patient characteristics with confirmed mutations in PHEX gene....1 patient, de novo [22695891] ppc: Table 1 The PHEX mutations and one DMP1 mutation identified in HR patients in this study....1 patient (not specified if found in other family members) [26377240] ppc: Table 2 Patient characteristics with confirmed mutations in PHEX gene....1 patient, de novo, Beck-Nielsen SS…	-	-	4/28/2021	-	hispanic; white/caucasian, Danish, Danish (study location), Chinese	-	-	-	Gait Abnormalities, Lower Limb Deformities	ppc, ps2	X-22117144-CAAG-C	pm2: chrX:22117144 ref:CAAG alt:C was not found in gnomAD exomes or genomes. pm4: This variant causes an in-frame length change and is not in a repeat region.	-	-	Yes	No
292	c.961_962insAGTTACTG	p.Val321Glufs*13	-	Pathogenic	16636593, 9097956	2	961	Exon 9	Small insertion	Frameshift	-	< 3	V321fs	-	[9097956] ppc: Table 1. Mutations...number of patients not specified, only 1 assumed [16636593] na3: Table 2. PHEX mutations identified in XLH patients to date [2, 3, 6, 7, 10, 12‚Äì20], Rowe PS, Oudet CL, Francis F, Sinding C, Pannetier S, Econs MJ, Strom TM, Meitinger T, Garabedian M, David A, Macher MA, Questiaux E, Popowska E, Pronicka E, Read AP, Mokrzycki A, Glorieux FH, Drezner MK, Hanauer…	-	-	4/28/2021	-	European/North African (not specified individually)	-	-	-	-	ppc	X-22117150-G-GGAGTTACT	pvs1: This is a loss of function variant. pm2: chrX:22117150 ref:G alt:GGAGTTACT was not found in gnomAD exomes or genomes.	-	-	Yes	No
293	c.962ins8	Frameshift	-	Pathogenic	9768674	1	962	Exon 9	Small insertion	Frameshift	-	< 3	-	-	Dixon PH, Christie PT, Wooding C, Trump D, Grieff M, Holm I, Gertner JM, Schmidtke J, Shah B, Shaw N, Smith C, Tau C, Schlessinger D, Whyte MP, and Thakker RV. Mutational analysis of the PHEX gene in X-linked hypophosphataemia. 1998. Journal of Clinical Endocrinology and Metabolism. 83:3615-3623.	-	-	4/28/2021	-	Northern European	-	-	-	-	-	-	-	-	-	No	No
294	c.976dup	p.Leu326Profs*23	-	Likely Pathogenic	16636593	1	976	Exon 9	Small insertion	Frameshift	-	< 3	L326fs	-	[16636593] na3: Table 2. PHEX mutations identified in XLH patients to date [2, 3, 6, 7, 10, 12‚Äì20]	-	-	4/28/2021	-	-	-	-	-	-	-	X-22117165-A-AC	pvs1: This is a loss of function variant. pm2: chrX:22117165 ref:A alt:AC was not found in gnomAD exomes or genomes.	-	-	Yes	No
295	c.978_979dup	p.Tyr327Serfs*5	Pathogenic	Pathogenic	19219621	1	978	Exon 9	Small duplication	Frameshift	-	< 3	-	-	-	-	-	4/28/2021	-	-	-	-	-	-	-	-	-	-	-	No	Yes
296	c.979_983dup	p.His329Thrfs*4	-	Pathogenic	29505567	1	979	Exon 9	Small duplication	Frameshift	-	< 3	H329fs	-	[29505567] pp1: Table 2. Mutational analysis of patients with hereditary hypophosphatemia.....one family, mother and daughter have mutation [16636593] na3: Table 2. PHEX mutations identified in XLH patients to date [2, 3, 6, 7, 10, 12‚Äì20]	-	-	4/28/2021	-	Turkish	-	-	-	Short Stature, Lower Limb Deformities	pp1	X-22117170-A-AC X-22117167-T-TCTACC	pvs1: This is a loss of function variant. pm2: chrX:22117170 ref:A alt:AC was not found in gnomAD exomes or genomes. chrX:22117167 ref:T alt:TCTACC was not found in gnomAD exomes or genomes.	-	-	Yes	No
299	c.981C>G	p.Tyr327*	Pathogenic	-	-	0	981	Exon 9	SNV	Nonsense	A,A,A,A	< 3	-	-	-	-	-	4/28/2021	-	-	-	-	-	Tooth Abscesses and/or Excessive Dental Caries	-	-	-	-	-	No	Yes
300	c.985dup	p.His329Profs*20	Pathogenic	Pathogenic	9768674, 16636593, 9768675, 9097956	4	985	Exon 9	Small duplication	Frameshift	-	< 3	-	-	-	-	-	4/28/2021	-	white/caucasian	-	-	-	-	-	-	-	-	-	No	Yes
301	c.994del	p.Asp332Thrfs*23	Pathogenic	-	-	0	994	Exon 9	Small deletion	Frameshift	-	< 3	-	-	-	-	-	4/28/2021	-	white/caucasian	-	-	-	-	-	-	-	-	-	No	No
849	c.998_1000del	p.Ile333del	-	Likely Pathogenic	32329911	1	998	Exon 9	Small deletion	Deletion	-	< 3	I333del	32329911: fx/abnormal cellular localization 32329911: fx/impaired secretion from the golgi complex 32329911: fx/reduced traffic from er to golgi 32329911: model/human cell line, not patient derived 32329911: method/ plasmid transfection 32329911: assay/immunofluorescence 32329911: assay/immunoblot 32329911: fx/loss of expression - protein	[32329911] ps3: To further delineate the characteristics of PHEX variants underlying this nonsignificant trend, we assessed the effects of 10 PHEX variants on protein expression, cellular trafficking, and endopeptidase activity. Our results showed that the nonsense mutations p.Arg567*, p.Gln714*, and p.Arg747* caused a reduction of protein molecular weight and a trafficking defect. Among seven no…	-	-	4/28/2021	-	Chinese (study location)	-	-	-	-	ppc, ps3	-	pm2: No deletion variants were found in gnomAD exomes or genomes at this position. pm4: This variant causes an in-frame length change and is not in a repeat region.	-	-	TRUE	No
303	c.1002_1003insG	p.Pro335Alsfs*14	-	Pathogenic	19219621	1	1002	Exon 9	Small insertion	Frameshift	-	< 3	P335fs	-	[19219621] ppc: Table 1 PHEX mutations found in this study...1 proband, familial case	-	-	4/28/2021	-	European/North African/Caribbean/Asian (not specified individually)	-	-	-	Other Musculoskeletal Abnormalities, Lower Limb Deformities	ppc	X-22117192-C-CG	pvs1: This is a loss of function variant. pm2: chrX:22117192 ref:C alt:CG was not found in gnomAD exomes or genomes.	-	-	Yes	No
302	c.1005del	p.Ser336Profs*19	-	Pathogenic	22577109	1	1005	Exon 9	Small deletion	Frameshift	-	< 3	S336fs	-	[21994957] ppc: TABLE 2. PHEX gene mutations detected in 14 of 15 XLH patients enrolled....1 patient (not treated with growth hormone) [22577109] ppc: Table 1 Biochemical data of patients and mutations in the PHEX gene....1 patient, Personal Submission: Kinoshita Yuka and Fukumoto Seiji. University of Tokyo Hospital.Department of Medicine, 7-3-1 Hongo, Bunkyo-ku, Tokyo, Japan	-	-	4/28/2021	-	Japanese	-	-	-	-	ppc	X-22117191-GC-G	pvs1: This is a loss of function variant. pm2: chrX:22117191 ref:GC alt:G was not found in gnomAD exomes or genomes.	-	-	Yes	No
304	c.1008dup	p.Glu337Argfs*12	-	Uncertain Significance	21994957	1	1008	Exon 9	Small insertion	Missense	-	< 3	S336fs	-	[21994957] ppc: TABLE 2. PHEX gene mutations detected in 14 of 15 XLH patients enrolled....1 patient (not treated with growth hormone) [22577109] ppc: Table 1 Biochemical data of patients and mutations in the PHEX gene....1 patient	-	-	4/28/2021	-	German (study location)	-	-	-	-	ppc	X-22117191-GC-G	pvs1: This is a loss of function variant. pm2: chrX:22117191 ref:GC alt:G was not found in gnomAD exomes or genomes.	-	-	Yes	No
305	c.1009G>T	p.Glu337*	Pathogenic	-	-	0	1009	Exon 9	SNV	Nonsense	A,A,A,A	< 3	-	-	-	-	-	4/28/2021	-	black/african-american	-	-	-	-	-	-	-	-	-	No	Yes
850	c.1009_1405-9282del	Partial Deletion (Exons 9-12)	Pathogenic	-	-	0	1009	Intron 8	Splicing	Splice donor	-	< 3	-	-	-	-	-	4/28/2021	-	white/caucasian	-	-	-	Reduced_Serum_Phosphate	-	-	-	-	-	No	No
306	c.1013_1018del	p.Asn338_Val340delinsMet	-	Uncertain Significance	16636593, 15057978	2	1013	Exon 9	Small deletion	Deletion/Insertion	-	< 3	N338delins	-	[15057978] ppc: TABLE II. Various PHEX Gene Mutations in Polish Patients With X-Linked Hypophosphatemia....sporadic case [16636593] na3: Table 2. PHEX mutations identified in XLH patients to date [2, 3, 6, 7, 10, 12‚Äì20], Popowska E, Pronicka E, Sulek A, Jurkiewicz D, Rowinska E, Sykut-Cegielska J, Rump Z, Arasimowicz E, and Kraejewska-Walasek M. X-linked hypophosphatemia in Polish patients. 2. …	-	-	4/28/2021	-	Polish	-	-	-	-	ppc	X-22117202-AATGTGG-A	pm2: chrX:22117202 ref:AATGTGG alt:A was not found in gnomAD exomes or genomes. pm4: This variant causes an in-frame length change and is not in a repeat region.	-	-	Yes	No
307	c.1020_1022del	p.Val341del	Uncertain Significance	Likely Pathogenic	16636593	1	1020	Exon 9	Small deletion	Deletion	-	< 3	V341del	-	[16636593] na3: Table 2. PHEX mutations identified in XLH patients to date [2, 3, 6, 7, 10, 12‚Äì20], Tyynismaa H, Kaitila I, Nanto-Salonen K, Ala-Houhala M, and Alitalo T. Identification of fifteen novel PHEX gene mutations in Finnish patients with hypophosphatemic rickets. 2000 Human Mutation. 15:383-384.	-	-	4/28/2021	-	white/caucasian, Finnish	-	-	-	Reduced_TmP/GFR_(<LLN), Tooth abscesses and/or excessive dental caries, Reduced_Serum_Phosphate	-	X-22117204-TGTG-T	pm2: chrX:22117204 ref:TGTG alt:T was not found in gnomAD exomes or genomes. pm4: This variant causes an in-frame length change and is not in a repeat region.	-	-	Yes	No
308	c.1021del	p.Val341Serfs*14	Pathogenic	-	-	0	1021	Exon 9	Small deletion	Frameshift	-	< 3	-	-	-	-	-	4/28/2021	-	white/caucasian	-	-	-	-	-	-	-	-	-	No	Yes
309	c.1022dup	p.Arg342Profs*7	-	Pathogenic	-	0	1022	Exon 9	Small duplication	Frameshift	-	< 3	-	-	Personal Submission: Fernandez Lourdes Loidi. Hospital Clinico Universitario. Ed. C (-2) 15706 Santiago de Compostela, Spain, See Loudes Excel file that was originally sent, not published	-	-	4/28/2021	-	Spanish	-	-	-	-	-	-	-	-	-	No	No
851	c.1027G>A	p.Val343Ile	Uncertain Significance	-	-	0	1027	Exon 9	SNV	Missense	D,D,D,D	< 3	-	-	-	N	-	4/28/2021	-	hispanic	possibly_damaging(0.462)	tolerated(0.21)	-	Lower limb deformities, Reduced_Serum_Phosphate	-	-	-	-	T	No	No
310	c.1033C>T	p.Gln345*	-	Pathogenic	22101457, 29460029	2	1033	Exon 9	SNV	Nonsense	-	< 3	Q345X	-	[22101457] ppc: Table 2 Genotype, height standard deviation scores (HSDS) at_x000D_ treatment onset, most recent HSDS, median serum phosphate (s-Pi_x000D_ SDS), *median serum alkaline phosphate (s-ALP) (multiples of upper_x000D_ limit of normal age and sex-related reference range), mean phosphate_x000D_ and vitamin D doses, and treatment duration in groups 1 and 2....1 patient [29460029] ppc: Tab…	-	-	4/28/2021	-	British (study location)	-	-	X-22117223-CAG-TGA X-22117223-CAG-TAA	-	ppc	X-22117223-C-T	pvs1: This is a loss of function variant. pm2: chrX:22117223 ref:C alt:T was not found in gnomAD exomes or genomes.	X-22117223-C-T	-	Yes	Yes
311	c.1034del	p.Gln345Argfs*10	-	Pathogenic	22577109	1	1034	Exon 9	Small deletion	Frameshift	-	< 3	Q345fs	-	[22577109] ppc: Table 1 Biochemical data of patients and mutations in the PHEX gene....1 patient, Personal Submission: Kinoshita Yuka and Fukumoto Seiji. University of Tokyo Hospital.Department of Medicine, 7-3-1 Hongo, Bunkyo-ku, Tokyo, Japan	-	-	4/28/2021	-	Japanese	-	-	-	-	ppc	X-22117223-CA-C	pvs1: This is a loss of function variant. pm2: chrX:22117223 ref:CA alt:C was not found in gnomAD exomes or genomes.	-	-	Yes	No
312	c.1036T>G	p.Tyr346Asp	-	Uncertain Significance	19219621, 22161748	2	1036	Exon 9	SNV	Missense	-	< 3	Y346D	-	[19219621] ppc: Table 1 PHEX mutations found in this study...1 proband, sporadic case [22161748] na3: Several PHEX mutations (Arg291Stop, Gln311Stop, Tyr317Phe, Tyr327Leu, Pro335Ala, Tyr346Asp, and Lys348Stop) have previously been reported in XLHR patients. (29,30), Gaucher C, Walrant-Debray O, Nguyen TM, Esterle L, Garabédian M, Jehan F. PHEX analysis in 118 pedigrees reveals new genetic clues i…	D	-	4/28/2021	-	European, European/North African/Caribbean/Asian (not specified individually)	D	D	X-22117226-TAC-GAT	Other Musculoskeletal Abnormalities, Lower Limb Deformities	ppc	X-22117226-T-G	pm2: chrX:22117226 ref:T alt:G was not found in gnomAD exomes or genomes. pp3: The SIFT, MutationTaster, and PolyPhen predictions agree that this variant is possibly or probably damaging.	X-22117226-T-G	T	Yes	No
313	c.1037A>G	p.Tyr346Cys	Uncertain Significance	-	-	0	1037	Exon 9	SNV	Missense	D,D,D,D	< 3	-	-	-	D	-	4/28/2021	-	-	probably_damaging(0.979)	deleterious(0)	-	-	-	-	-	-	T	No	Yes
314	c.1042A>T	p.Lys348*	-	Pathogenic	16636593, 9097956, 19219621, 22161748	4	1042	Exon 9	SNV	Nonsense	-	< 3	K348X	-	[19219621] ppc: Table 1 PHEX mutations found in this study...1 proband, familial case [9097956] ppc: Table 1. Mutations...number of patients not specified, only 1 assumed [22161748] na3: Several PHEX mutations (Arg291Stop, Gln311Stop, Tyr317Phe, Tyr327Leu, Pro335Ala, Tyr346Asp, and Lys348Stop) have previously been reported in XLHR patients. (29,30) [16636593] na3: Table 2. PHEX mutations identifi…	-	-	4/28/2021	-	European, European/North African/Caribbean/Asian (not specified individually), European/North African (not specified individually)	-	-	X-22117232-AA-TG X-22117232-AAA-TAG	Other Musculoskeletal Abnormalities, Lower Limb Deformities	ppc	X-22117232-A-T	pvs1: This is a loss of function variant. pm2: chrX:22117232 ref:A alt:T was not found in gnomAD exomes or genomes.	X-22117232-A-T	-	Yes	No
315	c.1044del	p.Asp349Ilefs*6	-	Pathogenic	21050253, 32619592	2	1044	Exon 9	Small deletion	Frameshift	-	< 3	D349fs	-	[21050253] ppc: Table 1. Variants, excluding synonymous changes found in PHEX and FGF23...number of patients not specified, only one assumed...authors claim mutation is 348 K>K, 354 L>X Frameshift, nonsense, Tyynismaa H, Kaitila I, Nanto-Salonen K, Ala-Houhala M, and Alitalo T. Identification of fifteen novel PHEX gene mutations in Finnish patients with hypophosphatemic rickets. 2000 Human Mutati…	-	-	4/28/2021	-	Caucasian/Hispanic/African American/Asian American (not specified individually), Finnish	-	-	-	-	ppc	X-22117231-TA-T	pvs1: This is a loss of function variant. pm2: chrX:22117231 ref:TA alt:T was not found in gnomAD exomes or genomes.	-	-	Yes	No
316	c.1046dup	p.Asp349Glufs*4	Pathogenic	-	-	0	1046	Exon 9	Small duplication	Frameshift	-	< 3	-	-	-	-	-	4/28/2021	-	-	-	-	-	-	-	-	-	-	-	No	Yes
852	c.1053_1077dup	p.Lys360*	Pathogenic	-	-	0	1053	Exon 9	Small duplication	Nonsense	-	< 3	-	-	-	-	-	4/28/2021	-	black/african-american	-	-	-	Gait abnormalities, Lower limb deformities	-	-	-	-	-	No	No
318	c.1076del	p.Lys359Argfs*34	-	Pathogenic	16636593, 9097956	2	1076	Exon 9	Small deletion	Frameshift	-	< 3	K359fs	-	[9097956] ppc: deletion B3a after codon 359 after nt 1075.....Table 1. Mutations....number of patients not specified, only 1 assumed [16636593] na3: Table 2. PHEX mutations identified in XLH patients to date [2, 3, 6, 7, 10, 12‚Äì20], Rowe PS, Oudet CL, Francis F, Sinding C, Pannetier S, Econs MJ, Strom TM, Meitinger T, Garabedian M, David A, Macher MA, Questiaux E, Popowska E, Pronicka E, Read A…	-	-	4/28/2021	-	European/North African (not specified individually)	-	-	-	-	ppc	X-22117263-GA-G	pvs1: This is a loss of function variant. pm2: chrX:22117263 ref:GA alt:G was not found in gnomAD exomes or genomes.	-	-	Yes	No
320	c.1079+2_1079+5delTAAG	Splice donor	-	Pathogenic	15057978, 19219621	2	1079	Intron 9	Splicing	Splice donor	-	< 3	K360sd	-	[15057978] ppc: TABLE II. Various PHEX Gene Mutations in Polish Patients With X-Linked Hypophosphatemia....familial case [19219621] ppc: Table 1 PHEX mutations found in this study...1 proband, familial case Comments: Authors refer to variant as "c.1078_1079delAAGT", this is an error	-	-	4/28/2021	-	Polish, European/North African/Caribbean/Asian (not specified individually)	-	-	-	-	ppc	X-22117267-GAAGT-G	pvs1: This is a loss of function variant. pm2: chrX:22117267 ref:GAAGT alt:G was not found in gnomAD exomes or genomes.	-	-	Yes	No
321	c.1079+1G>A	Splice donor	Pathogenic	Pathogenic	32329911, 32133333, 15057978, 21050253, 16636593, 33639975	6	1079	Intron 9	Splicing	Splice donor	D	6-10	K360sd	-	[21050253] ppc: Table 1. Variants, excluding synonymous changes found in PHEX and FGF23...number of patients not specified, only one assumed [15057978] ppc: TABLE II. Various PHEX Gene Mutations in Polish Patients With X-Linked Hypophosphatemia....familial case, Popowska E, Pronicka E, Sulek A, Jurkiewicz D, Rowinska E, Sykut-Cegielska J, Rump Z, Arasimowicz E, and Kraejewska-Walasek M. X-linked …	-	-	4/28/2021	-	Caucasian/Hispanic/African American/Asian American (not specified individually), Polish, hispanic	-	-	-	Lower Limb Deformities, Gait Abnormalities, Gait abnormalities, Tooth Abscesses and/or Excessive Dental Caries, Lower limb deformities	ppc	X-22117270-G-A	pvs1: This is a loss of function variant. pm2: chrX:22117270 ref:G alt:A was not found in gnomAD exomes or genomes.	X-22117270-G-A	-	Yes	Yes
322	c.1079+1G>T	Splice donor	Pathogenic	Pathogenic	33639975	1	1079	Intron 9	Splicing	Splice donor	-	3-5	-	-	Personal Submission: Fernandez Lourdes Loidi. Hospital Clinico Universitario. Ed. C (-2) 15706 Santiago de Compostela, Spain, See Loudes Excel file that was originally sent, not published	-	-	4/28/2021	-	Spanish, hispanic	-	-	-	radiological signs of rickets, short stature, abnormal bone development	-	-	-	-	-	No	No
319	c.1079+2T>G	Splice donor	Pathogenic	Pathogenic	10439971, 23079138, 16636593, 24926462	4	1079	Intron 9	Splicing	Splice donor	-	< 3	-	-	-	-	-	4/28/2021	-	white/caucasian	-	-	-	Fractures/Pseudo-Fractures, Tooth Abscesses and/or Excessive Dental Caries, Lower Limb Deformities	-	-	-	-	-	No	No
327	c.1080-?_1173+?del	Deletion (Exon 10)	Pathogenic	-	-	0	1080	Intron 9	CNV	Deletion	-	< 3	-	-	-	-	-	4/28/2021	-	white/caucasian	-	-	-	-	-	-	-	-	-	No	No
330	c.1080-2A>G	Splice acceptor	Pathogenic	Pathogenic	26051471, 9097956	2	1080	Intron 9	Splicing	Splice acceptor	D	6-10	K360sa	26051471: fx/exon skipping 26051471: assay/reverse transcription pcr 26051471: model/patient rna sample	[26051471] ps3: Three splice acceptor site mutations were identified in patients 9, 4 and 26. They resulted in loss of exons 4 (IVS3‚àí2A>G), exon 10 (IVS9‚àí 2A>G) and exon 12 (IVS11‚àí1G>T), respectively. Every single splice site mutation was predicted to cause exon skipping, confirmed by reverse transcription of mRNA followed by PCR and direct sequencing Comments: FX:EXON; ASSAY:RTPCR; MODEL:P…	-	-	4/28/2021	-	Italian, European/North African (not specified individually)	-	-	-	Other Musculoskeletal Abnormalities, Cardio Vascular Disease, Lower Limb Deformities, Gait Abnormalities, Tooth Abscesses and/or Excessive Dental Caries, Skull Deformities, Nervous System	pp1, ppc, ps3	X-22129583-A-G	pvs1: This is a loss of function variant. pm2: chrX:22129583 ref:A alt:G was not found in gnomAD exomes or genomes.	X-22129583-A-G	-	Yes	Yes
326	c.1080-3C>A	Intronic	-	Likely Pathogenic	31102713, 26107949	2	1080	Intron 9	Splicing	Intronic	-	3-5	K360int	26107949: fx/exon skipping 26107949: assay/reverse transcription pcr 26107949: model/patient rna sample 26107949: flg/partial loss of function 31102713: fx/exon skipping 31102713: assay/reverse transcription pcr 31102713: method/site-directed mutagenesis 31102713: model/minigene 31102713: flg/partial loss of function	[31102713] pvs1: exon 10 skipping [26107949] ps3: To test whether the c.1080-3C>A PHEX mutation effects mRNA splicing, we performed RT-PCR experiments using RNA from immortalized B-lymphocytes derived from patient E0023-II-2 and from a healthy individual as a control (Fig 4). The RT-PCR amplification of PHEX of exon 6 to exon 22 revealed a strong 1,636 bp product when using cDNA samples as templa…	-	-	4/28/2021	-	Indian	-	-	-	Tooth Abscesses and/or Excessive Dental Caries, Short Stature, Lower Limb Deformities	pp1, ps3, pvs1	X-22129582-C-A	pm2: chrX:22129582 ref:C alt:A was not found in gnomAD exomes or genomes.	-	-	Yes	No
325	c.1080-?_1302+?del	Deletion (Exons 10-11)	Pathogenic	-	16636593	1	1080	Intron 9	CNV	Deletion	-	6-10	-	-	-	-	-	4/28/2021	-	white/caucasian	-	-	-	Fractures/Pseudo-Fractures, Gait Abnormalities, Lower Limb Deformities, Tooth Abscesses and/or Excessive Dental Caries	-	-	-	-	-	No	No
328	c.1080-1G>A	Splice acceptor	Pathogenic	-	-	0	1080	Intron 9	Splicing	Splice acceptor	-	< 3	-	-	-	-	-	4/28/2021	-	-	-	-	-	-	-	-	-	-	-	No	Yes
329	c.1080-2A>C	Splice acceptor	-	Pathogenic	26904698, 31102713	2	1080	Intron 9	Splicing	Splice acceptor	D	6-10	K360sa	31102713: fx/exon skipping 31102713: assay/reverse transcription pcr 31102713: method/site-directed mutagenesis 31102713: model/minigene 31102713: flg/partial loss of function	[31102713] ps3: Among_x000D_ minigene-1 mutants (Table 2), c.436+2T>A, c.436+3G>C, and c.436+4A>C all resulted in_x000D_ exon 4 skipping, c.850-3C>G resulted in exon 8 skipping, and c.1080-2A>C and c.1080-_x000D_ 3C>A caused exon 10 skipping (Fig. 1). Comments: FX:EXON; ASSAY:RTPCR; METHOD:SITE; MODEL:MINI; FLG:LP; [26904698] pp1: We report a 7-month-old boy with a family history of hypophosphate…	-	-	4/28/2021	-	Chinese	-	-	-	Other Musculoskeletal Abnormalities, Lower Limb Deformities	pp1, ps3	X-22129583-A-C	pvs1: This is a loss of function variant. pm2: chrX:22129583 ref:A alt:C was not found in gnomAD exomes or genomes.	X-22129583-A-C	-	Yes	No
331	c.1088C>T	p.Ala363Val	-	Uncertain Significance	19513579	1	1088	Exon 10	SNV	Missense	-	3-5	A363V	-	[19513579] pp1: In one of the familial cases of XLH we detected two heterozygous point mutations in the index patient and her affected mother, C59S in exon 2 and A363V in exon 10. Both mutations are located on the same allele, and they may both contribute to loss of function of the enzyme. It can be assumed that the C59S mutation has a more severe effect on the protein's structure and activity si…	N	-	4/28/2021	-	Caucasian	D	D, T	X-22129593-CC-TG X-22129593-CC-TA X-22129593-CC-TT	Lower Limb Deformities	pp1, bp4	X-22129593-C-T	pm2: chrX:22129593 ref:C alt:T was not found in gnomAD exomes or genomes. pp3: The SIFT, MutationTaster, and PolyPhen predictions agree that this variant is possibly or probably damaging.	X-22129593-C-T	T	Yes	Yes
332	c.1092C>A	p.Asn364Lys	-	Uncertain Significance	19219621	1	1092	Exon 10	SNV	Missense	-	< 3	N364K	-	[19219621] ppc: Table 1 PHEX mutations found in this study...1 proband, sporadic case, Gaucher C, Walrant-Debray O, Nguyen TM, Esterle L, Garabédian M, Jehan F. PHEX analysis in 118 pedigrees reveals new genetic clues in hypophosphatemic rickets. 2009 Hum Genet, 125(4):401-11	D	-	4/28/2021	-	European, European/North African/Caribbean/Asian (not specified individually)	D	D	-	Other Musculoskeletal Abnormalities, Lower Limb Deformities	ppc	X-22129597-C-A X-22129597-C-G	pm2: chrX:22129597 ref:C alt:A was not found in gnomAD exomes or genomes. chrX:22129597 ref:C alt:G was not found in gnomAD exomes or genomes. pp3: The SIFT, MutationTaster, and PolyPhen predictions agree that this variant is possibly or probably damaging.	X-22129597-C-A X-22129597-C-G	D	Yes	No
333	c.1103G>A	p.Trp368*	Pathogenic	Pathogenic	31903094, 15057978, 16636593, 22695891	4	1103	Exon 10	SNV	Nonsense	-	6-10	W368X	-	[22695891] ppc: Table 1 The PHEX mutations and one DMP1 mutation identified in HR patients in this study....1 patient (not specified if found in other family members) [15057978] ppc: TABLE II. Various PHEX Gene Mutations in Polish Patients With X-Linked Hypophosphatemia....sporadic case [16636593] na3: Table 2. PHEX mutations identified in XLH patients to date [2, 3, 6, 7, 10, 12‚Äì20], Popowska …	-	-	4/28/2021	-	Danish, white/caucasian, Polish, Danish (study location)	-	-	X-22129608-GG-AA	Reduced_Serum_Phosphate	ppc	X-22129608-G-A	pvs1: This is a loss of function variant. pm2: chrX:22129608 ref:G alt:A was not found in gnomAD exomes or genomes. chrX:22129609 ref:G alt:A was not found in gnomAD exomes or genomes.	X-22129608-G-A X-22129609-G-A	-	Yes	Yes
334	c.1104G>A	p.Trp368*	Pathogenic	-	-	0	1104	Exon 10	SNV	Nonsense	A,A,A,A	< 3	-	-	-	-	-	4/28/2021	-	white/caucasian	-	-	-	-	-	-	-	-	-	No	Yes
335	c.1105A>T	p.Arg369*	Pathogenic	Pathogenic	24926462, 23079138, 21902834	3	1105	Exon 10	SNV	Nonsense	-	3-5	R369X	-	[21902834] ppc: Table 2 PHEX mutations found in this study...patient 13...sporadic [24926462] na3: Table 1. Summary of de novo PHEX mutations in patients with sporadic hypophosphatemic rickets....(all from literature) [23079138] na3: Table 2 De Novo PHEX mutations in patients with sporadic hypophosphatemic rickets....from literature review, Personal Submission: Fernandez Lourdes Loidi. Hospital C…	-	-	4/28/2021	-	Spanish, Spanish/Portuguese (study location), white/caucasian	-	-	X-22129610-AG-TA X-22129610-AGA-TAG	Other Musculoskeletal Abnormalities, Short Stature, Fractures/Pseudo-Fractures, Lower Limb Deformities, Gait Abnormalities, Tooth Abscesses and/or Excessive Dental Caries, Lower limb deformities, Fractures/pseudo-fractures	ppc	X-22129610-A-T	pvs1: This is a loss of function variant. pm2: chrX:22129610 ref:A alt:T was not found in gnomAD exomes or genomes.	X-22129610-A-T	-	Yes	Yes
336	c.1106_1108dup	p.Arg369dup	Pathogenic	-	-	0	1106	Exon 10	Small duplication	Insertion	-	< 3	-	-	-	-	-	4/28/2021	-	-	-	-	-	-	-	-	-	-	-	No	No
337	c.1109T>G	p.Met370Arg	Likely Pathogenic	Uncertain Significance	18625346	1	1109	Exon 10	SNV	Missense	-	6-10	M370R	-	[18625346] ppc: Table 1_x000D_ Mutational analysis of the XLH patients...1 patient	D	-	4/28/2021	-	North American (study location), white/caucasian	P, B	D	X-22129613-ATG-CGA X-22129613-AT-CG X-22129613-ATG-CGT X-22129614-TG-GA X-22129613-ATG-CGC	Gait Abnormalities, Fractures/Pseudo-Fractures, Lower Limb Deformities	ppc	X-22129614-T-G	pm2: chrX:22129614 ref:T alt:G was not found in gnomAD exomes or genomes. pp3: The SIFT, MutationTaster, and PolyPhen predictions agree that this variant is possibly or probably damaging.	X-22129614-T-G	T	Yes	Yes
338	c.1110_1111insAAG	p.Met370_Val371insLys	-	Uncertain Significance	19219621	1	1110	Exon 10	Small insertion	Insertion	-	< 3	M370ins	-	[19219621] ppc: Table 1 PHEX mutations found in this study...1 proband, sporadic case, Gaucher C, Walrant-Debray O, Nguyen TM, Esterle L, Garabédian M, Jehan F. PHEX analysis in 118 pedigrees reveals new genetic clues in hypophosphatemic rickets. 2009 Hum Genet, 125(4):401-11	-	-	4/28/2021	-	European, European/North African/Caribbean/Asian (not specified individually)	-	-	-	Other Musculoskeletal Abnormalities, Lower Limb Deformities	ppc	X-22129614-T-TGAA	pm2: chrX:22129614 ref:T alt:TGAA was not found in gnomAD exomes or genomes. pm4: This variant causes an in-frame length change and is not in a repeat region.	-	-	Yes	No
339	c.1116T>A	p.Tyr372*	Pathogenic	-	-	0	1116	Exon 10	SNV	Nonsense	A,A,A,A	< 3	-	-	-	-	-	4/28/2021	-	-	-	-	-	-	-	-	-	-	-	No	Yes
340	c.1118C>T	p.Ser373Phe	-	Uncertain Significance	21050253	1	1118	Exon 10	SNV	Synonymous/Silent	-	< 3	S373F	-	[21050253] ppc: Table 3. PolyPhen and SIFT evaluation of missense variants and reporting of synonymous changes found in PHEX, FGF23 and DMP1...number of cases not specified, only one assumed	D	8.24E-06	4/28/2021	X-22129623-C-T	Caucasian/Hispanic/African American/Asian American (not specified individually)	D	D, T	X-22129623-CC-TT	-	ppc	X-22129623-C-T	pm2: The allele frequency for chrX:22129623 ref:C alt:T is less than 0.0005 for all populations in gnomAD exomes. pp3: The SIFT, MutationTaster, and PolyPhen predictions agree that this variant is possibly or probably damaging.	X-22129623-C-T	T	Yes	No
341	c.1133T>C	p.Leu378Pro	Uncertain Significance	Uncertain Significance	11502829, 23079138, 16636593, 24926462	4	1133	Exon 10	SNV	Missense	-	< 3	L378P	-	[11502829] ppc: TABLE 1D. Genotype and phenotype information on patients and affected family members with missense mutations in PHEX...1 patient, sporadic [24926462] na3: Table 1. Summary of de novo PHEX mutations in patients with sporadic hypophosphatemic rickets....(all from literature) [23079138] na3: Table 2 De Novo PHEX mutations in patients with sporadic hypophosphatemic rickets....from lit…	D	-	4/28/2021	-	North American/Australian (study location)	D	D	X-22129638-TT-CA X-22129638-TT-CC X-22129638-TT-CG	Gait Abnormalities, Tooth Abscesses and/or Excessive Dental Caries, Lower Limb Deformities	ppc	X-22129638-T-C	pm2: chrX:22129638 ref:T alt:C was not found in gnomAD exomes or genomes. pp3: The SIFT, MutationTaster, and PolyPhen predictions agree that this variant is possibly or probably damaging.	X-22129638-T-C	T	Yes	No
342	c.1134del	p.Ser379Alafs*14	-	Pathogenic	16636593, 9199930	2	1134	Exon 10	Small deletion	Frameshift	-	< 3	S379fs	-	[9199930] ppc: Table 3. PEX Mutations in HYP Families....1 patient [16636593] na3: Table 2. PHEX mutations identified in XLH patients to date [2, 3, 6, 7, 10, 12‚Äì20], Francis F, Strom TM, Hennig S, Boddrich A, Lorenz B, Brandau O, Mohnike KL, Cagnoli M, Steffens C, Klages S, Borzym K, Pohl T, Oudet C, Econs MJ, Rowe PS, Reinhardt R, Meitinger T, and Lehrach H. Genomic organization of the human …	-	-	4/28/2021	-	German	-	-	-	-	ppc	X-22129637-CT-C	pvs1: This is a loss of function variant. pm2: chrX:22129637 ref:CT alt:C was not found in gnomAD exomes or genomes.	-	-	Yes	Yes
343	c.1137_1149del	p.Arg380Ilefs*9	Pathogenic	-	-	0	1137	Exon 10	Small deletion	Frameshift	-	< 3	-	-	-	-	-	4/28/2021	-	white/caucasian	-	-	-	-	-	-	-	-	-	No	No
344	c.1142G>A	p.Arg381His	Uncertain Significance	-	-	0	1142	Exon 10	SNV	Missense	D,D,D,D	< 3	-	-	-	N	-	4/28/2021	X-22129647-G-A	-	probably_damaging(0.973)	deleterious(0)	-	-	-	-	-	-	D	No	No
345	c.1146del	p.Gln383Serfs*10	Pathogenic	-	-	0	1146	Exon 10	Small deletion	Frameshift	-	< 3	-	-	-	-	-	4/28/2021	-	hispanic	-	-	-	-	-	-	-	-	-	No	Yes
346	c.1147C>T	p.Gln383*	Pathogenic	-	-	0	1147	Exon 10	SNV	Nonsense	A,A,A,A	< 3	-	-	-	-	-	4/28/2021	-	-	-	-	-	-	-	-	-	-	-	No	Yes
347	c.1152dup	p.Arg385*	-	Likely Pathogenic	23813354	1	1152	Exon 10	Small insertion	Nonsense	-	< 3	R385X	-	[23813354] na3: Table 2‚ÄÉA literature review on mutations in the Chinese patients with XLH.	-	-	4/28/2021	-	-	-	-	X-22129658-AGA-TAG X-22129658-AG-TA	-	-	X-22129656-A-AT	pvs1: This is a loss of function variant. pm2: chrX:22129658 ref:A alt:T was not found in gnomAD exomes or genomes. chrX:22129656 ref:A alt:AT was not found in gnomAD exomes or genomes.	X-22129658-A-T	-	Yes	No
348	c.1152T>G	p.Tyr384*	Pathogenic	Pathogenic	21994957, 19219621	2	1152	Exon 10	SNV	Nonsense	-	3-5	Y384X	-	[21994957] ppc: TABLE 2. PHEX gene mutations detected in 14 of 15 XLH patients enrolled....1 patient (not treated with growth hormone) [19219621] ppc: Table 1 PHEX mutations found in this study...3 distinct probands, 2 sporadic cases, 1 familial case, Gaucher C, Walrant-Debray O, Nguyen TM, Esterle L, Garabédian M, Jehan F. PHEX analysis in 118 pedigrees reveals new genetic clues in hypophosphate…	-	-	4/28/2021	-	German (study location), European, European/North African/Caribbean/Asian (not specified individually)	-	-	X-22129656-AT-GA	Other Musculoskeletal Abnormalities, Lower Limb Deformities, Gait abnormalities, Lower limb deformities	ppc	X-22129657-T-G	pvs1: This is a loss of function variant. pm2: chrX:22129657 ref:T alt:A was not found in gnomAD exomes or genomes. chrX:22129657 ref:T alt:G was not found in gnomAD exomes or genomes.	X-22129657-T-A X-22129657-T-G	-	Yes	No
349	c.1157G>A	p.Trp386*	Pathogenic	Pathogenic	32329911	1	1157	Exon 10	SNV	Nonsense	A,A,A,A	< 3	-	-	Personal Submission: Bixia Zheng, Nanjing Key Laboratory of pediatrics, Guangzhou Road 72, Nanjing, China	-	-	4/28/2021	-	Chinese (study location), Chinese	-	-	-	bowed or bent legs, dental caries, Lower Limb Deformities	-	-	-	-	-	No	Yes
350	c.1158G>A	p.Trp386*	Pathogenic	Pathogenic	25894638, 16636593, 29460029	3	1158	Exon 10	SNV	Nonsense	-	3-5	W386X	-	[22101457] ppc: Similarly, no genotype‚Äìphenotype correlation could be identified for two brothers in G1 who carried a nonsense mutation, p.Trp386X....no info on parents, so segregation cannot be assumed...lab values only given as medians [29460029] ppc: Table 2 PHEX gene mutations identified in this cohort....number of patients not specified (so only 1 assumed), lab results and phenotypes only …	-	-	4/28/2021	-	British (study location), Finnish, hispanic	-	-	X-22129662-GG-AA	Gait Abnormalities, Tooth Abscesses and/or Excessive Dental Caries, Lower Limb Deformities	ppc	X-22129663-G-A	pvs1: This is a loss of function variant. pm2: chrX:22129662 ref:G alt:A was not found in gnomAD exomes or genomes. chrX:22129663 ref:G alt:A was not found in gnomAD exomes or genomes.	X-22129662-G-A X-22129663-G-A	-	Yes	Yes
351	-	p.Trp386*	-	Pathogenic	22101457	1	1158	Exon 10	SNV	Nonsense	-	< 3	W386X	-	[22101457] ppc: Similarly, no genotype‚Äìphenotype correlation could be identified for two brothers in G1 who carried a nonsense mutation, p.Trp386X....no info on parents, so segregation cannot be assumed...lab values only given as medians [29460029] ppc: Table 2 PHEX gene mutations identified in this cohort....number of patients not specified (so only 1 assumed), lab results and phenotypes only …	-	-	4/28/2021	-	British (study location)	-	-	X-22129662-GG-AA	Gait Abnormalities, Tooth Abscesses and/or Excessive Dental Caries, Lower Limb Deformities	ppc	X-22129663-G-A	pvs1: This is a loss of function variant. pm2: chrX:22129662 ref:G alt:A was not found in gnomAD exomes or genomes. chrX:22129663 ref:G alt:A was not found in gnomAD exomes or genomes.	X-22129662-G-A X-22129663-G-A	-	Yes	No
352	c.1164dup	p.Phe389Ilefs*23	-	Pathogenic	21050253	1	1164	Exon 10	Small insertion	Frameshift	-	< 3	F389fs	-	[11502829] pp1: TABLE 1B. Genotype and phenotype information on patients and affected family members with deletion and insertion in PHEX...1 family (mother, daughter, and son), segregation is assumed based on diagnosis but daughter does not have bowed legs like her brother and mother [21050253] ppc: Table 1. Variants, excluding synonymous changes found in PHEX and FGF23...number of patients not s…	-	-	4/28/2021	-	Caucasian/Hispanic/African American/Asian American (not specified individually)	-	-	-	-	ppc, pp1	X-22129667-G-GA X-22129669-AT-A	pvs1: This is a loss of function variant. pm2: chrX:22129667 ref:G alt:GA was not found in gnomAD exomes or genomes. chrX:22129669 ref:AT alt:A was not found in gnomAD exomes or genomes.	-	-	Yes	No
353	c.1166del	p.Phe389Serfs*4	-	Pathogenic	16636593, 11502829	2	1166	Exon 10	Small deletion	Frameshift	-	3-5	F389fs	-	[11502829] pp1: TABLE 1B. Genotype and phenotype information on patients and affected family members with deletion and insertion in PHEX...1 family (mother, daughter, and son), segregation is assumed based on diagnosis but daughter does not have bowed legs like her brother and mother [21050253] ppc: Table 1. Variants, excluding synonymous changes found in PHEX and FGF23...number of patients not s…	-	-	4/28/2021	-	North American/Australian (study location)	-	-	-	Lower Limb Deformities	ppc, pp1	X-22129667-G-GA X-22129669-AT-A	pvs1: This is a loss of function variant. pm2: chrX:22129667 ref:G alt:GA was not found in gnomAD exomes or genomes. chrX:22129669 ref:AT alt:A was not found in gnomAD exomes or genomes.	-	-	Yes	No
354	c.1173+1G>C	Splice donor	-	Pathogenic	25086671	1	1173	Intron 10	Splicing	Splice donor	D	< 3	R391sd	-	[25086671] ppc_het: A splice-site mutation in PHEX (c.1173+1G>C) was found in a female with hypophosphatemic rickets....SC sequencing indicates the presence of a heterozygous c.1173+1G>C variant	-	-	4/28/2021	-	Canadian (study location)	-	-	-	-	ppc_het	X-22129679-G-C	pvs1: This is a loss of function variant. pm2: chrX:22129679 ref:G alt:C was not found in gnomAD exomes or genomes.	X-22129679-G-C	-	Yes	Yes
355	c.1173+1del	Splice donor	Pathogenic	-	-	0	1173	Intron 10	Splicing	Splice donor	-	< 3	-	-	-	-	-	4/28/2021	-	-	-	-	-	-	-	-	-	-	-	No	Yes
358	c.1173+5G>A	Intronic	Likely Pathogenic	-	-	0	1173	Intron 10	Splicing	Intronic	-	< 3	-	-	-	-	-	4/28/2021	-	hispanic	-	-	-	Gait Abnormalities, Lower Limb Deformities	-	-	-	-	-	No	Yes
359	c.1173+1G>T	Splice donor	-	Pathogenic	22101457, 29460029	2	1173	Intron 10	Splicing	Splice donor	D	< 3	R391sd	-	[22101457] ppc: Table 2 Genotype, height standard deviation scores (HSDS) at_x000D_ treatment onset, most recent HSDS, median serum phosphate (s-Pi_x000D_ SDS), *median serum alkaline phosphate (s-ALP) (multiples of upper_x000D_ limit of normal age and sex-related reference range), mean phosphate_x000D_ and vitamin D doses, and treatment duration in groups 1 and 2...1 patient [29460029] ppc: Tabl…	-	-	4/28/2021	-	British (study location)	-	-	-	-	ppc	X-22129679-G-T	pvs1: This is a loss of function variant. pm2: chrX:22129679 ref:G alt:T was not found in gnomAD exomes or genomes.	X-22129679-G-T	-	Yes	No
357	c.1173+2T>C	Splice donor	Pathogenic	-	-	0	1173	Intron 10	Splicing	Splice donor	-	11-20	-	-	-	-	-	4/28/2021	-	white/caucasian	-	-	-	Tooth Abscesses and/or Excessive Dental Caries, Lower limb deformities, Lower Limb Deformities	-	-	-	-	-	No	Yes
356	c.1173+1G>A	Splice donor	Pathogenic	Pathogenic	24926462, 23079138, 21902834	3	1173	Intron 10	Splicing	Splice donor	D	< 3	R391sd	-	[21902834] ppc: Table 2 PHEX mutations found in this study...patient 14...sporadic, Personal Submission: Fernandez Lourdes Loidi. Hospital Clinico Universitario. Ed. C (-2) 15706 Santiago de Compostela, Spain	-	-	4/28/2021	-	Spanish, Spanish/Portuguese (study location), white/caucasian	-	-	-	Gait Abnormalities, Lower Limb Deformities	ppc	X-22129679-G-A	pvs1: This is a loss of function variant. pm2: chrX:22129679 ref:G alt:A was not found in gnomAD exomes or genomes.	X-22129679-G-A	-	Yes	No
360	c.1174-?_1302+?del	Deletion (Exon 11)	Pathogenic	-	-	0	1174	Intron 10	CNV	Deletion	-	< 3	-	-	-	-	-	4/28/2021	-	white/caucasian	-	-	-	-	-	-	-	-	-	No	No
362	c.1174-1G>A	Splice acceptor	Pathogenic	Pathogenic	24836714, 18162710, 28506344, 30599486	4	1174	Intron 10	Splicing	Splice acceptor	D	3-5	R391sa	-	[18162710] ps4m: Table 2. Genotype and phenotype data for patients and family members with a PHEX gene mutation...2 probands from different families [24836714] pp1: In family 5, the proband (II1) and his mother (I2) carried a putative aberrant splicing mutation c.1174-1G>A in intron 10 at splicing acceptor sites (Figure 3G). [18162710] pp3: For novel splice variants, automated splicing mutation a…	-	-	4/28/2021	-	Korean, white/caucasian, Chinese Han	-	-	-	Short Stature, Tooth Abscesses and/or Excessive Dental Caries, Lower Limb Deformities	pp1, pp3, ps4m	X-22132575-G-A	pvs1: This is a loss of function variant. pm2: chrX:22132575 ref:G alt:A was not found in gnomAD exomes or genomes.	X-22132575-G-A	-	Yes	No
853	c.1174-2A>G	Splice acceptor	Pathogenic	-	-	0	1174	Intron 10	Splicing	Splice acceptor	-	3-5	-	-	-	-	-	4/28/2021	-	white/caucasian	-	-	-	-	-	-	-	-	-	No	Yes
363	c.1180C>T	p.Gln394*	Pathogenic	Pathogenic	19513579, 15057978	2	1180	Exon 11	SNV	Nonsense	-	3-5	Q394X	-	[19513579] ppc: A nonsense mutation was also detected in patient 2, the substitution of a glutamine at position 394 by a stop codon (CAG>TAG, c.1180C>T; Q394X; data not shown)._x000D_ This now 42-year-old woman was diagnosed at the age of 2 years._x000D_ The patient reports a family history of XLH, however, other family members were not available for detailed information or genetic testing. [1505…	-	-	4/28/2021	-	Polish, white/caucasian, Caucasian	-	-	X-22132582-CAG-TGA X-22132582-CAG-TAA	Lower Limb Deformities	ppc	X-22132582-C-T	pvs1: This is a loss of function variant. pm2: chrX:22132582 ref:C alt:T was not found in gnomAD exomes or genomes.	X-22132582-C-T	-	Yes	Yes
364	c.1183G>C	p.Gly395Arg	-	Uncertain Significance	24836714	1	1183	Exon 11	SNV	Missense	-	< 3	G395R	-	[24836714] pp1: In family 2, a novel missense mutation was detected in the proband (II1) and her mother (I2) in which a proline is substituted for a histidine at position 584 as a result of a mutation in exon 17 of the PHEX gene (c.1751A>C; p.His584Pro; Figure 3C). Interestingly, the mother was harbouring another novel missense mutation in codon 395 in exon 11 of the PHEX gene (c.1183G>C), which …	D	-	4/28/2021	-	Chinese Han	D	D	X-22132585-GGG-CGA X-22132585-GGG-CGT X-22132585-GGG-CGC X-22132585-GGG-AGA	Tooth Abscesses and/or Excessive Dental Caries, Lower Limb Deformities	pp1	X-22132585-G-C	pm2: chrX:22132585 ref:G alt:C was not found in gnomAD exomes or genomes. chrX:22132585 ref:G alt:A was not found in gnomAD exomes or genomes. pp3: The SIFT, MutationTaster, and PolyPhen predictions agree that this variant is possibly or probably damaging.	X-22132585-G-C X-22132585-G-A	T	Yes	No
365	c.1185del	p.Thr396Profs*12	Pathogenic	Pathogenic	15057978, 19219621	2	1185	Exon 11	Small deletion	Frameshift	-	3-5	G395fs	-	[15057978] ppc: TABLE II. Various PHEX Gene Mutations in Polish Patients With X-Linked Hypophosphatemia....sporadic case [19219621] ppc: Table 1 PHEX mutations found in this study...1 proband, familial case, Gaucher C, Walrant-Debray O, Nguyen TM, Esterle L, Garabédian M, Jehan F. PHEX analysis in 118 pedigrees reveals new genetic clues in hypophosphatemic rickets. 2009 Hum Genet, 125(4):401-11	-	-	4/28/2021	-	European	-	-	-	Other Musculoskeletal Abnormalities, Lower Limb Deformities	ppc	-	pvs1: This is a loss of function variant. pm2: No frameshift variants were found in gnomAD exomes or genomes at this position.	-	-	Yes	No
366	c.1204C>T	p.Gln402*	Pathogenic	Pathogenic	33639975	1	1204	Exon 11	SNV	Nonsense	A,A,A,A	< 3	-	-	Personal Submission: Fernandez Lourdes Loidi. Hospital Clinico Universitario. Ed. C (-2) 15706 Santiago de Compostela, Spain	-	-	4/28/2021	-	Spanish, black/african-american	-	-	-	abnormal bone development	-	-	-	-	-	No	Yes
367	c.1206del	p.Gln402Hisfs*6	-	Pathogenic	29505567	1	1206	Exon 11	Small deletion	Frameshift	-	< 3	Q402fs	-	[29505567] ps2: c.1586+2T>G (patinet IV-3), c.1206delA (patient XV-3), and c.1217G>T (patientVI-3) are de novo mutations not present in parents. [29505567] ppc_het: Table 2. Mutational analysis of patients with hereditary hypophosphatemia....one patient, parents and sister do not have mutation	-	-	4/28/2021	-	Turkish	-	-	-	Short Stature, Lower Limb Deformities	ps2, ppc_het	X-22132606-CA-C	pvs1: This is a loss of function variant. pm2: chrX:22132606 ref:CA alt:C was not found in gnomAD exomes or genomes.	-	-	Yes	No
368	c.1206A>G	p.Gln402=	-	Uncertain Significance	19219621	1	1206	Exon 11	SNV	Missense	-	< 3	Q402Q	-	[19219621] ppc: We found a mutation, c.1206A>G, which is silent for glutamine 402 (Glu402Glu)._x000D_ But the relationship between this mutation and the disease is not clear as the patient also displays a missense mutation c.1735G>A (Glu579Arg)._x000D_ The c.1206A>G silent mutation has not been found in any other patient, and has never been described in the literature. 2.	-	-	4/28/2021	X-22132608-A-G	European/North African/Caribbean/Asian (not specified individually)	-	-	-	Other Musculoskeletal Abnormalities, Lower Limb Deformities	ppc	X-22132608-A-G	bp7: This is a synonymous variant.	-	-	Yes	Yes
369	c.1208G>A	p.Trp403*	Pathogenic	Pathogenic	26377240, 19219621	2	1208	Exon 11	SNV	Nonsense	-	3-5	W403X	30920082: fx/upregulation of secondary protein 30920082: fx/decrease in phosphorylation of secondary protein 30920082: assay/real-time quantitative pcr 30920082: assay/western blot 30920082: method/sirna knockdown 30920082: method/expression vector 30920082: method/site-directed mutagenesis 30920082: model/patient rna sample 30920082: model/human cell line, not patient derived 30920082: flg/gain …	[30920082] ps3: Real‚Äêtime reverse transcription polymerase chain reaction analysis demonstrated_x000D_ that p.Trp403* variant did not cause nonsense‚Äêmediated mRNA decay (NMD), but_x000D_ significantly increased the expression level of FGF23 mRNA in the patients._x000D_ Interestingly, p.Trp403* significantly reduced phosphorylation of p38 mitogen‚Äê_x000D_ activated protein kinase (MAPK) but n…	-	-	4/28/2021	-	European, white/caucasian, Chinese, European/North African/Caribbean/Asian (not specified individually)	-	-	X-22132610-GG-AA	Other Musculoskeletal Abnormalities, Fractures/Pseudo-Fractures, Gait Abnormalities, Lower Limb Deformities	ppc, ps3, pp1	X-22132610-G-A X-22132611-G-A	pvs1: This is a loss of function variant. pm2: chrX:22132610 ref:G alt:A was not found in gnomAD exomes or genomes. chrX:22132611 ref:G alt:A was not found in gnomAD exomes or genomes.	X-22132610-G-A X-22132611-G-A	-	Yes	Yes
370	c.1209G>A	p.Trp403*	Pathogenic	Pathogenic	30920082, 15057978, 9097956, 16636593	4	1209	Exon 11	SNV	Nonsense	-	11-20	W403X	30920082: fx/upregulation of secondary protein 30920082: fx/decrease in phosphorylation of secondary protein 30920082: assay/real-time quantitative pcr 30920082: assay/western blot 30920082: method/sirna knockdown 30920082: method/expression vector 30920082: method/site-directed mutagenesis 30920082: model/patient rna sample 30920082: model/human cell line, not patient derived 30920082: flg/gain …	[30920082] ps3: Real‚Äêtime reverse transcription polymerase chain reaction analysis demonstrated_x000D_ that p.Trp403* variant did not cause nonsense‚Äêmediated mRNA decay (NMD), but_x000D_ significantly increased the expression level of FGF23 mRNA in the patients._x000D_ Interestingly, p.Trp403* significantly reduced phosphorylation of p38 mitogen‚Äê_x000D_ activated protein kinase (MAPK) but n…	-	-	4/28/2021	-	white/caucasian, Polish, Chinese, European/North African (not specified individually)	-	-	X-22132610-GG-AA	Short Stature, Bone and/or Joint Pain and/or Joint Stiffness, Lower Limb Deformities, Tooth Abscesses and/or Excessive Dental Caries	ppc, ps3, pp1	X-22132610-G-A X-22132611-G-A	pvs1: This is a loss of function variant. pm2: chrX:22132610 ref:G alt:A was not found in gnomAD exomes or genomes. chrX:22132611 ref:G alt:A was not found in gnomAD exomes or genomes.	X-22132610-G-A X-22132611-G-A	-	Yes	Yes
371	c.1210del	p.Asp404Thrfs*4	Pathogenic	-	-	0	1210	Exon 11	Small deletion	Frameshift	-	< 3	-	-	-	-	-	4/28/2021	-	-	-	-	-	Gait Abnormalities, Lower Limb Deformities	-	-	-	-	-	No	No
372	c.1211_1215delinsTTTACAT	p.Asp404Valfs*5	-	Pathogenic	26107949	1	1211	Exon 11	Small insertion	Frameshift	-	< 3	D404fs	-	[26107949] ps2: Direct Sanger sequencing of all PHEX exons in a sporadic case with HR from the Indian subcontinent revealed an additional novel PHEX mutation (c.1211_1215delACAAAinsTTTACAT, p.Asp404Valfs*5, de novo) located in exon 11 [26107949] ppc_het: Direct Sanger sequencing of all PHEX exons in a sporadic case with HR from the Indian subcontinent revealed an additional novel PHEX mutation (c…	-	-	4/28/2021	-	Indian	-	-	-	-	ppc_het, ps2	X-22132613-ACAAA-TTTACAT	pvs1: This is a loss of function variant.	-	-	Yes	No
376	c.1216T>A	p.Cys406Ser	-	Likely Pathogenic	30682568, 24756041	2	1216	Exon 11	SNV	Missense	-	< 3	C406S	-	[30682568] ppc: Six mutations (C54X, C77W, C85Y, C85S, C406S, C693Y) occurred at highly conserved cysteines.....number of cases not specified, only one assumed [24756041] na3: In a previous study in a Chinese population, another mutation (c.1216T > A, p.Cys406Ser) at the same position as ours is described in one of the patients (9).	D	-	4/28/2021	-	Chinese	D	D	X-22132619-GT-CG X-22132619-GT-CC X-22132619-GT-CA X-22132618-TGT-AGC	-	ppc	-	pm2: chrX:22132619 ref:G alt:C was not found in gnomAD exomes or genomes. chrX:22132618 ref:T alt:A was not found in gnomAD exomes or genomes. pm5: This is a missense variant at an amino acid residue where a different missense change has been established as pathogenic. pp3: The SIFT, MutationTaster, and PolyPhen predictions agree that this variant is possibly or probably damaging.	X-22132619-G-C X-22132618-T-A	D	Yes	No
373	c.1216T>C	p.Cys406Arg	Pathogenic	Likely Pathogenic	29505567, 24756041	2	1216	Exon 11	SNV	Missense	-	< 3	C406R	-	[24756041] pm6: We report a girl who presented with clinical and biochemical features of hypophosphatemic rickets. Mutational analysis detected a heterozygous nonsynonymous sequence variation in exon 11 of the PHEX gene (NM_000444.4:c.1216T > C, NP_000435.3:p.Cys406Arg)......There was no family_x000D_ history of any bone disease. Her parents and an elder_x000D_ brother were asymptomatic. [2950556…	D	-	4/28/2021	-	Indian, black/african-american; white/caucasian	D	D	X-22132618-TGT-CGC X-22132618-TGT-AGA X-22132618-TGT-AGG X-22132618-TGT-CGA X-22132618-TGT-CGG	Short Stature, Bone Density Abnormalities, Lower Limb Deformities	pp3, ppc_het, pm6	X-22132618-T-C	pm2: chrX:22132618 ref:T alt:C was not found in gnomAD exomes or genomes. pp3: The SIFT, MutationTaster, and PolyPhen predictions agree that this variant is possibly or probably damaging.	X-22132618-T-C	D	Yes	Yes
374	c.1217G>A	p.Cys406Tyr	-	Likely Pathogenic	24926462, 23079138, 29505567	3	1217	Exon 11	SNV	Missense	-	< 3	C406Y	-	[23079138] ps2: Table 1 Clinical, laboratory, and genetic findings of 6 families with hypophosphatemic rickets....daughter has mutation, both parents are WT [23079138] pp3: To evaluate the consequence of p.C406Y and p.C693F, we performed PolyPhen analysis of the mutations (http://genetics.bwh.harvard.edu/pph2/index.shtml)._x000D_ Both mutations were predicted to be probably damaging. [29505567] p…	D	-	4/28/2021	-	Turkish	D	D	X-22132619-GT-AC	Lower Limb Deformities	pp3, ppc, ps2	X-22132619-G-A	pm2: chrX:22132619 ref:G alt:A was not found in gnomAD exomes or genomes. pp3: The SIFT, MutationTaster, and PolyPhen predictions agree that this variant is possibly or probably damaging.	X-22132619-G-A	D	Yes	Yes
375	c.1217G>T	p.Cys406Phe	-	Likely Pathogenic	29460029, 29505567	2	1217	Exon 11	SNV	Missense	-	< 3	C406F	-	[29505567] ps2: c.1586+2T>G (patinet IV-3), c.1206delA (patient XV-3), and c.1217G>T (patientVI-3) are de novo mutations not present in parents [29505567] pp3: Table 3. In silico prediction of single nucleotide variations in the PHEX gene...predicted damaging by SIFT, PROVEAN, PolyPhen-2, and Mutation Taster [29505567] ppc: Six novel PHEX mutations were identified in 9 patients from 6 families: c…	D	-	4/28/2021	-	British (study location), Turkish	D	D	X-22132619-GT-TC	Short Stature, Lower Limb Deformities	ppc, ps2, pp3	X-22132619-G-T	pm2: chrX:22132619 ref:G alt:T was not found in gnomAD exomes or genomes. pp3: The SIFT, MutationTaster, and PolyPhen predictions agree that this variant is possibly or probably damaging.	X-22132619-G-T	D	Yes	No
854	c.1218T>A	p.Cys406*	Pathogenic	-	-	0	1218	Exon 11	SNV	Nonsense	A,A,A,A	< 3	-	-	-	-	-	4/28/2021	-	white/caucasian	-	-	-	Reduced_Serum_Phosphate, Gait abnormalities, Lower limb deformities, Fractures/pseudo-fractures	-	-	-	-	-	No	Yes
377	c.1224del	p.Phe409Leufs*15	Pathogenic	-	-	0	1224	Exon 11	Small deletion	Frameshift	-	< 3	-	-	-	-	-	4/28/2021	-	-	-	-	-	Fractures/Pseudo-Fractures, Gait Abnormalities, Lower Limb Deformities, Tooth Abscesses and/or Excessive Dental Caries	-	-	-	-	-	No	Yes
378	c.1237G>C	p.Ala413Pro	Pathogenic	-	-	0	1237	Exon 11	SNV	Missense	D,D,D,D	6-10	-	-	-	N	-	4/28/2021	-	white/caucasian	benign(0.137)	deleterious(0.03)	-	-	-	-	-	-	T	No	Yes
379	c.1251del	p.Val418Leufs*6	Pathogenic	-	-	0	1251	Exon 11	Small deletion	Frameshift	-	< 3	-	-	-	-	-	4/28/2021	-	-	-	-	-	-	-	-	-	-	-	No	No
380	c.1263del	p.Met421Ilefs*3	-	Pathogenic	19219621	1	1263	Exon 11	Small deletion	Frameshift	-	< 3	M421fs	-	[19219621] ppc: Table 1 PHEX mutations found in this study...1 proband, sporadic case, Gaucher C, Walrant-Debray O, Nguyen TM, Esterle L, Garabédian M, Jehan F. PHEX analysis in 118 pedigrees reveals new genetic clues in hypophosphatemic rickets. 2009 Hum Genet, 125(4):401-11	-	-	4/28/2021	-	European, European/North African/Caribbean/Asian (not specified individually)	-	-	-	Other Musculoskeletal Abnormalities, Lower Limb Deformities	ppc	X-22132660-AAG-A X-22132664-TG-T	pvs1: This is a loss of function variant. pm2: chrX:22132660 ref:AAG alt:A was not found in gnomAD exomes or genomes. chrX:22132664 ref:TG alt:T was not found in gnomAD exomes or genomes.	-	-	Yes	No
381	c.1269del	p.Asp424Metfs*11	-	Pathogenic	10439971, 16636593	2	1269	Exon 11	Small deletion	Frameshift	-	< 3	D424fs	-	[15057978] ppc: TABLE II. Various PHEX Gene Mutations in Polish Patients With X-Linked Hypophosphatemia....sporadic case [10439971] ppc: Table 1 Mutations in the PHEX gene...1 patient, familial [16636593] na3: Table 2. PHEX mutations identified in XLH patients to date [2, 3, 6, 7, 10, 12‚Äì20] [10439971] note: Authors also investigate mutations pooled from the literature, it is unclear which muta…	-	-	4/28/2021	-	French/German/North African/Belgian (not specified individually)	-	-	-	Other Musculoskeletal Abnormalities	ppc	X-22132670-TA-T	pvs1: This is a loss of function variant. pm2: chrX:22132670 ref:TA alt:T was not found in gnomAD exomes or genomes.	-	-	Yes	Yes
382	c.1270_1271del	p.Asp424Cysfs*7	-	Pathogenic	15057978	1	1270	Exon 11	Small deletion	Frameshift	-	< 3	D424fs	-	[15057978] ppc: TABLE II. Various PHEX Gene Mutations in Polish Patients With X-Linked Hypophosphatemia....sporadic case [10439971] ppc: Table 1 Mutations in the PHEX gene...1 patient, familial [16636593] na3: Table 2. PHEX mutations identified in XLH patients to date [2, 3, 6, 7, 10, 12‚Äì20] [10439971] note: Authors also investigate mutations pooled from the literature, it is unclear which muta…	-	-	4/28/2021	-	Polish	-	-	-	-	ppc	X-22132670-TA-T	pvs1: This is a loss of function variant. pm2: chrX:22132670 ref:TA alt:T was not found in gnomAD exomes or genomes.	-	-	Yes	No
383	c.1278C>G	p.Tyr426*	-	Pathogenic	16636593, 11502829	2	1278	Exon 11	SNV	Nonsense	-	3-5	Y426X	-	[11502829] pp1: TABLE 1A. Genotype and phenotype information on patients and affected family members with nonsense mutations in PHEX...1 family (father and 3 daughters)...segregation is assumed based on diagnosis, but daughters do not have bow legs or dental abscesses like their father [16636593] na3: Table 2. PHEX mutations identified in XLH patients to date [2, 3, 6, 7, 10, 12‚Äì20]	-	-	4/28/2021	-	North American/Australian (study location)	-	-	X-22132679-AC-GA	-	pp1	X-22132680-C-G	pvs1: This is a loss of function variant. pm2: chrX:22132680 ref:C alt:G was not found in gnomAD exomes or genomes. chrX:22132680 ref:C alt:A was not found in gnomAD exomes or genomes.	X-22132680-C-G X-22132680-C-A	-	Yes	No
384	c.1282C>T	p.Gln428*	-	Pathogenic	16636593, 15057978, 14564066	3	1282	Exon 11	SNV	Nonsense	-	< 3	Q428X	-	[15057978] ppc: TABLE II. Various PHEX Gene Mutations in Polish Patients With X-Linked Hypophosphatemia.... sporadic case [16636593] na3: Table 2. PHEX mutations identified in XLH patients to date [2, 3, 6, 7, 10, 12‚Äì20], Popowska E, Pronicka E, Sulek A, Jurkiewicz D, Rowinska E, Sykut-Cegielska J, Rump Z, Arasimowicz E, and Kraejewska-Walasek M. X-linked hypophosphatemia in Polish patients. 2.…	-	-	4/28/2021	-	Taiwanese, Polish	-	-	X-22132684-CAG-TAA X-22132684-CAG-TGA	-	ppc	X-22132684-C-T	pvs1: This is a loss of function variant. pm2: chrX:22132684 ref:C alt:T was not found in gnomAD exomes or genomes.	X-22132684-C-T	-	Yes	No
385	c.1294A>T	p.Lys432*	-	Pathogenic	23813354, 22713460, 29901142	3	1294	Exon 11	SNV	Nonsense	-	3-5	K432X	-	[22713460] ppc: One nonsense mutation of PHEX was found, namely, c.1294A > T in exon 11 in II-3 (proband) of F3, which transformed a lysine to a stop codon and led to an untimely truncation at p.432. Notably, exon 11 contains the conserved residues that encode the extracellular domain, and the mutated region of PHEX in II-3 was close to that domain....proband has 3 other affected family members b…	-	-	4/28/2021	-	Chinese Han	-	-	X-22132696-AAG-TAA X-22132696-AAG-TGA	Short Stature, Lower Limb Deformities, Tooth Abscesses and/or Excessive Dental Caries, Bone Density Abnormalities	ppc	X-22132696-A-T	pvs1: This is a loss of function variant. pm2: chrX:22132696 ref:A alt:T was not found in gnomAD exomes or genomes.	X-22132696-A-T	-	Yes	No
394	c.1301-?_1899+?del	Deletion (Exons 12-18)	Uncertain Significance	-	-	0	1301	Intron 10	CNV	Deletion	-	< 3	-	-	-	-	-	4/28/2021	-	-	-	-	-	-	-	-	-	-	-	No	No
387	c.1302+1G>T	Splice donor	Likely Pathogenic	Pathogenic	16636593	1	1302	Intron 11	Splicing	Splice donor	-	< 3	-	-	-	-	-	4/28/2021	-	-	-	-	-	-	-	-	-	-	-	No	Yes
386	c.1302+1G>A	Splice donor	-	Pathogenic	26377240, 32329911, 9097956	3	1302	Intron 11	Splicing	Splice donor	D	3-5	M434sd	-	[26377240] pp1: Table 2 Patient characteristics with confirmed mutations in PHEX gene....2 patients, inherited from mother....Except the mother with heterozygous ARSE mutation being asymptomatic, the other parents with dominant inheritance mode were symptomatic and showed very similar clinical phenotypes with the proband.	-	-	4/28/2021	-	Chinese (study location), Chinese, European/North African (not specified individually)	-	-	-	muscle weakness, bowed or bent legs	pp1	X-22132705-G-A	pvs1: This is a loss of function variant. pm2: chrX:22132705 ref:G alt:A was not found in gnomAD exomes or genomes.	X-22132705-G-A	-	Yes	No
855	c.1302+4_1302+10del	Intronic	Uncertain Significance	-	-	0	1302	Intron 11	Splicing	Intronic	-	3-5	-	-	-	-	-	4/28/2021	-	hispanic	-	-	-	Lower limb deformities	-	-	-	-	-	No	No
388	c.1302+1G>C	Splice donor	Pathogenic	-	-	0	1302	Intron 11	Splicing	Splice donor	-	< 3	-	-	-	-	-	4/28/2021	-	native american	-	-	-	-	-	-	-	-	-	No	Yes
389	c.1303-?_2070+?dup	Gain (Exons 12-20)	Uncertain Significance	-	-	0	1303	Intron 11	CNV	Duplication	-	< 3	-	-	-	-	-	4/28/2021	-	-	-	-	-	-	-	-	-	-	-	No	No
392	c.1303-?_1404+?del	Deletion (Exon 12)	Pathogenic	Uncertain Significance	16636593, 32329911, 9199930	3	1303	Intron 11	CNV	Deletion	-	< 3	-	-	-	-	-	4/28/2021	-	hispanic, white/caucasian	-	-	-	Fractures/Pseudo-Fractures, Gait Abnormalities, Lower Limb Deformities, Lower limb deformities	-	-	-	-	-	No	No
396	c.1303-1G>A	Splice acceptor	Pathogenic	Pathogenic	26051471	1	1303	Intron 11	Splicing	Splice acceptor	D	3-5	M434sa	26051471: fx/exon skipping 26051471: assay/reverse transcription pcr 26051471: model/patient rna sample	[26051471] ps3: Three splice acceptor site mutations were identified in patients 9, 4 and 26. They resulted in loss of exons 4 (IVS3‚àí2A>G), exon 10 (IVS9‚àí 2A>G) and exon 12 (IVS11‚àí1G>T), respectively. Every single splice site mutation was predicted to cause exon skipping, confirmed by reverse transcription of mRNA followed by PCR and direct sequencing Comments: FX:EXON; ASSAY:RTPCR; MODEL:P…	-	-	4/28/2021	-	Italian, white/caucasian	-	-	-	Tooth Abscesses and/or Excessive Dental Caries, Other Musculoskeletal Abnormalities, Lower Limb Deformities	ppc, ps3	X-22151639-G-A	pvs1: This is a loss of function variant. pm2: chrX:22151639 ref:G alt:A was not found in gnomAD exomes or genomes.	X-22151639-G-A	-	Yes	Yes
395	c.1303-?_1482+?dup	Gain (Exons 12-13)	Uncertain Significance	-	-	0	1303	Intron 11	CNV	Duplication	-	< 3	-	-	-	-	-	4/28/2021	-	black/african-american	-	-	-	Lower Limb Deformities	-	-	-	-	-	No	No
393	c.1303-?_1404+?dup	Gain (Exon 12)	Uncertain Significance	-	-	0	1303	Intron 11	CNV	Duplication	-	3-5	-	-	-	-	-	4/28/2021	-	native american, white/caucasian	-	-	-	Lower limb deformities, Reduced_Serum_Phosphate	-	-	-	-	-	No	No
390	-	Intron 12 - Exon 13	Likely Pathogenic	-	-	0	1303	Exon 13	CNV	Unknown	-	< 3	-	-	-	-	-	4/28/2021	-	white/caucasian	-	-	-	-	-	-	-	-	-	No	No
398	c.1304T>G	p.Met435Arg	Uncertain Significance	-	-	0	1304	Exon 12	Splicing	Intronic	D,D,D,D	3-5	-	-	-	N	-	4/28/2021	-	hispanic	benign(0.377)	deleterious(0)	-	Lower Limb Deformities, Gait Abnormalities, Gait abnormalities, Tooth Abscesses and/or Excessive Dental Caries, Lower limb deformities	-	-	-	-	T	No	No
399	c.1305_1306insC	p.Glu436Argfs*5	-	Pathogenic	21050253	1	1305	Exon 12	Small insertion	Frameshift	-	< 3	E436fs	-	[21050253] ppc: Table 1. Variants, excluding synonymous changes found in PHEX and FGF23...number of patients not specified, only one assumed...authors claim mutation is 406 C>L, 411 E>X Frameshift, nonsense	-	-	4/28/2021	-	Caucasian/Hispanic/African American/Asian American (not specified individually)	-	-	-	-	ppc	X-22151642-G-GC	pvs1: This is a loss of function variant. pm2: chrX:22151642 ref:G alt:GC was not found in gnomAD exomes or genomes.	-	-	Yes	No
402	c.1309G>T	p.Glu437*	Pathogenic	-	-	0	1309	Exon 12	SNV	Nonsense	A,A,A,A	< 3	-	-	-	-	-	4/28/2021	-	asian, asian; black/african-american	-	-	-	Gait Abnormalities, Tooth Abscesses and/or Excessive Dental Caries, Lower Limb Deformities	-	-	-	-	-	No	No
401	c.1309dup	p.Glu437Glyfs*4	Pathogenic	-	-	0	1309	Exon 12	Small duplication	Frameshift	-	3-5	-	-	-	-	-	4/28/2021	-	-	-	-	-	Lower limb deformities, Reduced_Serum_Phosphate	-	-	-	-	-	No	Yes
403	c.1313T>C	p.Leu438Ser	Likely Pathogenic	-	-	0	1313	Exon 12	SNV	Missense	D,D,D,D	3-5	-	-	-	D	-	4/28/2021	-	-	benign(0.062)	deleterious(0)	-	-	-	-	-	-	T	No	Yes
405	c.1313T>G	p.Leu438Trp	-	Uncertain Significance	22695891	1	1313	Exon 12	SNV	Missense	-	< 3	L438W	-	[22695891] ppc: Table 1 The PHEX mutations and one DMP1 mutation identified in HR patients in this study....1 patient (not specified if found in other family members), Beck-Nielsen SS, Brixen K, Gram J, Brusgaard K. Mutational analysis of PHEX, FGF23, DMP1, SLC34a3 and CLCN5 in patients with hypophosphatemic rickets. 2012 Journal of Human Genetics. 57(7):453-8	D	-	4/28/2021	-	Danish (study location), Danish	D	D	-	-	ppc	X-22151650-T-G	pm2: chrX:22151650 ref:T alt:G was not found in gnomAD exomes or genomes. pp3: The SIFT, MutationTaster, and PolyPhen predictions agree that this variant is possibly or probably damaging.	X-22151650-T-G	T	Yes	No
404	c.1313del	p.Leu438Trpfs*13	Pathogenic	-	-	0	1313	Exon 12	Small deletion	Frameshift	-	< 3	-	-	-	-	-	4/28/2021	-	-	-	-	-	-	-	-	-	-	-	No	Yes
406	c.1319_1321del	p.Glu440del	-	Uncertain Significance	19219621	1	1319	Exon 12	Small deletion	Deletion	-	< 3	E440del	-	[19219621] ppc: Table 1 PHEX mutations found in this study...1 proband, familial case, Gaucher C, Walrant-Debray O, Nguyen TM, Esterle L, Garabédian M, Jehan F. PHEX analysis in 118 pedigrees reveals new genetic clues in hypophosphatemic rickets. 2009 Hum Genet, 125(4):401-11	-	-	4/28/2021	-	European, European/North African/Caribbean/Asian (not specified individually)	-	-	-	Other Musculoskeletal Abnormalities, Lower Limb Deformities	ppc	X-22151654-TGAG-T	pm2: chrX:22151654 ref:TGAG alt:T was not found in gnomAD exomes or genomes. pm4: This variant causes an in-frame length change and is not in a repeat region.	-	-	Yes	No
407	c.1324G>T	p.Val442Phe	-	Uncertain Significance	33639975, 15057978	2	1324	Exon 12	SNV	Missense	-	3-5	V442F	-	[15057978] ppc: TABLE II. Various PHEX Gene Mutations in Polish Patients With X-Linked Hypophosphatemia....familial case	D	-	4/28/2021	-	Spanish, Polish	P	D	X-22151661-GTT-TTC	radiological signs of rickets, short stature, abnormal bone development	ppc	-	pm2: chrX:22151661 ref:G alt:T was not found in gnomAD exomes or genomes. pp3: The SIFT, MutationTaster, and PolyPhen predictions agree that this variant is possibly or probably damaging.	X-22151661-G-T	D	Yes	No
408	c.1328G>C	p.Arg443Pro	Uncertain Significance	-	-	0	1328	Exon 12	SNV	Missense	D,D,D,D	< 3	-	-	-	D	-	4/28/2021	-	white/caucasian	probably_damaging(0.961)	deleterious(0)	-	-	-	-	-	-	T	No	Yes
409	c.1328G>A	p.Arg443His	Uncertain Significance	-	-	0	1328	Exon 12	SNV	Missense	D,D,D,D	< 3	-	-	Personal Submission, NA, United Kingdom 2005	D	-	4/28/2021	X-22151665-G-A	British	probably_damaging(0.966)	deleterious(0)	-	-	-	-	-	-	T	No	No
410	c.1331G>A	p.Trp444*	-	Pathogenic	32329911, 22695891	2	1331	Exon 12	SNV	Nonsense	-	< 3	W444X	-	[24836714] pp1: In family 3,_x000D_ sequence analysis of the proband (I2) and her daughter (II2) revealed a nonsense mutation in codon 444 in exon 12 of the PHEX gene (c.1332G>A), which results in a premature stop codon replacing a tryptophan residue (p.Trp444X; Figure 3E). [22695891] ppc: Table 1 The PHEX mutations and one DMP1 mutation identified in HR patients in this study....1 patient (not s…	-	-	4/28/2021	-	Danish (study location), Danish, Chinese (study location)	-	-	X-22151668-GG-AA	dental caries	ppc, pp1	X-22151668-G-A X-22151669-G-A	pvs1: This is a loss of function variant. pm2: chrX:22151668 ref:G alt:A was not found in gnomAD exomes or genomes. chrX:22151669 ref:G alt:A was not found in gnomAD exomes or genomes.	X-22151668-G-A X-22151669-G-A	-	Yes	No
411	c.1332G>A	p.Trp444*	Pathogenic	Pathogenic	24836714, 29901142	2	1332	Exon 12	SNV	Nonsense	-	6-10	W444X	-	[24836714] pp1: In family 3,_x000D_ sequence analysis of the proband (I2) and her daughter (II2) revealed a nonsense mutation in codon 444 in exon 12 of the PHEX gene (c.1332G>A), which results in a premature stop codon replacing a tryptophan residue (p.Trp444X; Figure 3E). [22695891] ppc: Table 1 The PHEX mutations and one DMP1 mutation identified in HR patients in this study....1 patient (not s…	-	-	4/28/2021	-	hispanic, Chinese Han	-	-	X-22151668-GG-AA	Bone and/or Joint Pain and/or Joint Stiffness, short stature, Lower Limb Deformities, Gait Abnormalities, Gait abnormalities, Lower limb deformities, teeth falling out	ppc, pp1	X-22151668-G-A X-22151669-G-A	pvs1: This is a loss of function variant. pm2: chrX:22151668 ref:G alt:A was not found in gnomAD exomes or genomes. chrX:22151669 ref:G alt:A was not found in gnomAD exomes or genomes.	X-22151668-G-A X-22151669-G-A	-	Yes	No
412	c.1332_1333insAAC	p.Trp444_Ala445insAsn	-	Uncertain Significance	11004247, 16636593	2	1332	Exon 12	Small insertion	Insertion	-	< 3	W444ins	-	[11004247] pp1: In family 2, both affected brothers (II-1 and II-2) had 3 nucleotides insertion (A, A_x000D_ and C) in exon 12 (Fig. 2B), which introduces one amino acid_x000D_ (Asn) between codon 444 and 445, but the open reading frame_x000D_ after this insertion is not altered. While their mother (I-2) was_x000D_ also diagnosed as hypophosphatemic rickets, she was not_x000D_ subjected to DNA an…	-	-	4/28/2021	-	Japanese	-	-	-	-	pp1	X-22151669-G-GAAC	pm2: chrX:22151669 ref:G alt:GAAC was not found in gnomAD exomes or genomes. pm4: This variant causes an in-frame length change and is not in a repeat region.	-	-	Yes	No
856	c.1334C>A	p.Ala445Asp	Likely Pathogenic	-	-	0	1334	Exon 12	SNV	Missense	D,D,D,D	< 3	-	-	-	D	-	4/28/2021	-	mediterranean	possibly_damaging(0.761)	deleterious(0)	-	Fractures/pseudo-fractures, Lower limb deformities	-	-	-	-	T	No	No
413	c.1335del	p.Phe446Leufs*5	Pathogenic	-	-	0	1335	Exon 12	Small deletion	Frameshift	-	< 3	-	-	-	-	-	4/28/2021	-	hispanic	-	-	-	-	-	-	-	-	-	No	Yes
857	c.1337delinsAATAA	p.Phe446*	-	Pathogenic	29707405	1	1337	Exon 12	Small insertion	Nonsense	-	< 3	F446X	-	[29707405] ps2: A total of 59 clinically diagnosed refractory rickets patients from 54 unrelated nonconsanguineous families were recruited from the outpatient department of Pediatrics between 2015 and 2017 as well as their siblings and parents for genetic testing‚Ä¶ The mutations identified in the patients 1, 2, 4, 7, and 8 were de novo as their parents carried wild-type alleles. [29707405] ppc: …	-	-	4/28/2021	-	Indian	-	-	X-22151674-TT-AA X-22151674-TT-GA X-22151674-TT-AG	-	ppc, ps2	X-22151674-TT-AATAA	pvs1: This is a loss of function variant.	-	-	TRUE	No
414	c.1349T>C	p.Leu450Pro	-	Uncertain Significance	21050253	1	1349	Exon 12	SNV	Missense	-	< 3	L450P	-	[21050253] ppc: Table 1. Variants, excluding synonymous changes found in PHEX and FGF23....number of patients not specified, only one assumed	D	-	4/28/2021	-	Caucasian/Hispanic/African American/Asian American (not specified individually)	D	D	X-22151686-TA-CT X-22151686-TA-CC X-22151686-TA-CG	-	ppc	-	pm2: chrX:22151686 ref:T alt:C was not found in gnomAD exomes or genomes. pp3: The SIFT, MutationTaster, and PolyPhen predictions agree that this variant is possibly or probably damaging.	X-22151686-T-C	D	Yes	No
415	c.1351G>T	p.Glu451*	-	Pathogenic	10439971, 23079138, 16636593, 24926462	4	1351	Exon 12	SNV	Nonsense	-	< 3	E451X	-	[10439971] ppc: Table 1 Mutations in the PHEX gene...1 patient, sporadic [24926462] na3: Table 1. Summary of de novo PHEX mutations in patients with sporadic hypophosphatemic rickets....(all from literature) [23079138] na3: Table 2 De Novo PHEX mutations in patients with sporadic hypophosphatemic rickets....from literature review [16636593] na3: Table 2. PHEX mutations identified in XLH patients …	-	-	4/28/2021	-	French/German/North African/Belgian (not specified individually)	-	-	X-22151688-GAG-TGA X-22151688-GAG-TAA	Other Musculoskeletal Abnormalities	ppc	X-22151688-G-T	pvs1: This is a loss of function variant. pm2: chrX:22151688 ref:G alt:T was not found in gnomAD exomes or genomes.	X-22151688-G-T	-	Yes	No
416	c.1357_1360del	p.Glu453Metfs*29	-	Pathogenic	29460029	1	1357	Exon 12	Small deletion	Frameshift	-	< 3	E453fs	-	[29460029] ppc: Table 2 PHEX gene mutations identified in this cohort....number of patients not specified (so only 1 assumed), lab results and phenotypes only given across the whole cohort (no individual records given)	-	-	4/28/2021	-	British (study location)	-	-	-	-	ppc	X-22151688-GAGAA-G	pvs1: This is a loss of function variant. pm2: chrX:22151688 ref:GAGAA alt:G was not found in gnomAD exomes or genomes.	-	-	Yes	No
417	c.1363G>T	p.Glu455*	Pathogenic	Pathogenic	10439971, 23079138, 16636593, 24926462, 22261628, 18162710, 30599486	7	1363	Exon 12	SNV	Nonsense	-	6-10	E455X	-	[22261628] ps4m: TABLE 1. Cases of Paravertebral Ligament Ossifi cation in VDRR With Their Genetic Mutations....2 cases, unrelated [18162710] pp1: Table 2. Genotype and phenotype data for patients and family members with a PHEX gene mutation...one affected family (proband, mother, maternal aunt) [10439971] ppc: Table 1 Mutations in the PHEX gene...1 patient, sporadic [24926462] na3: Table 1. Summ…	-	-	4/28/2021	-	-	-	-	X-22151700-GAG-TAA X-22151700-GAG-TGA	Tooth Abscesses and/or Excessive Dental Caries, Other Musculoskeletal Abnormalities, Lower Limb Deformities	ps4m, ppc, pp1	X-22151700-G-T	pvs1: This is a loss of function variant. pm2: chrX:22151700 ref:G alt:T was not found in gnomAD exomes or genomes.	X-22151700-G-T	-	Yes	Yes
418	c.1366T>A	p.Trp456Arg	-	Uncertain Significance	29460029	1	1366	Exon 12	SNV	Missense	-	< 3	W456R	-	[29460029] ppc: Table 2 PHEX gene mutations identified in this cohort....number of patients not specified (so only 1 assumed), lab results and phenotypes only given across the whole cohort (no individual records given)	D	-	4/28/2021	-	British (study location)	D	D	X-22151703-TGG-CGA X-22151703-TGG-CGC X-22151703-TGG-AGA X-22151703-TGG-CGT	-	ppc	X-22151703-T-A	pm2: chrX:22151703 ref:T alt:A was not found in gnomAD exomes or genomes. chrX:22151703 ref:T alt:C was not found in gnomAD exomes or genomes. pp3: The SIFT, MutationTaster, and PolyPhen predictions agree that this variant is possibly or probably damaging.	X-22151703-T-A X-22151703-T-C	D	Yes	No
419	c.1367G>A	p.Trp456*	Pathogenic	Pathogenic	9199930, 16636593, 30607568, 33639975	4	1367	Exon 12	SNV	Nonsense	-	3-5	W456X	-	[30607568] ppc: Table 1 Pathogenic variants of PHEX gene found in patients with X-linked hypophosphatemia...1 patient [22577109] ppc: Table 1 Biochemical data of patients and mutations in the PHEX gene...1 patient [9199930] ppc: Table 3. PEX Mutations in HYP Families....1 patient [16636593] na3: Table 2. PHEX mutations identified in XLH patients to date [2, 3, 6, 7, 10, 12‚Äì20], Francis F, Strom…	-	-	4/28/2021	-	German	-	-	X-22151704-GG-AA	-	ppc	X-22151704-G-A X-22151705-G-A	pvs1: This is a loss of function variant. pm2: chrX:22151704 ref:G alt:A was not found in gnomAD exomes or genomes. chrX:22151705 ref:G alt:A was not found in gnomAD exomes or genomes.	X-22151704-G-A X-22151705-G-A	-	Yes	Yes
422	-	p.Trp456Cys	-	Uncertain Significance	10439971, 22101457, 12001226	3	1368	Exon 12	SNV	Missense	-	6-10	W456C	-	[22101457] pp1: Five members of the same pedigree had the missense mutation pTrp456Cys (exon 12)....relationship between 5 members is not given (segregation is assumed based on number of members, but is not confirmed).... lab values only given as medians [10439971] ppc: We observed six missense mutations in five different cysteins, and three missense mutations leading to new cystein residues._x00…	D	-	4/28/2021	-	British (study location), French/German/North African/Belgian (not specified individually)	D	D	-	-	ppc, pp1	X-22151705-G-C	pm2: chrX:22151705 ref:G alt:T was not found in gnomAD exomes or genomes. chrX:22151705 ref:G alt:C was not found in gnomAD exomes or genomes. pp3: The SIFT, MutationTaster, and PolyPhen predictions agree that this variant is possibly or probably damaging.	X-22151705-G-T X-22151705-G-C	D	Yes	No
420	c.1368G>A	p.Trp456*	Pathogenic	Pathogenic	22577109	1	1368	Exon 12	SNV	Nonsense	-	3-5	W456X	-	[30607568] ppc: Table 1 Pathogenic variants of PHEX gene found in patients with X-linked hypophosphatemia...1 patient [22577109] ppc: Table 1 Biochemical data of patients and mutations in the PHEX gene...1 patient [9199930] ppc: Table 3. PEX Mutations in HYP Families....1 patient [16636593] na3: Table 2. PHEX mutations identified in XLH patients to date [2, 3, 6, 7, 10, 12‚Äì20], Personal Submiss…	-	-	4/28/2021	-	black/african-american, Japanese, hispanic	-	-	X-22151704-GG-AA	Gait Abnormalities, Tooth Abscesses and/or Excessive Dental Caries, Lower Limb Deformities	ppc	X-22151704-G-A X-22151705-G-A	pvs1: This is a loss of function variant. pm2: chrX:22151704 ref:G alt:A was not found in gnomAD exomes or genomes. chrX:22151705 ref:G alt:A was not found in gnomAD exomes or genomes.	X-22151704-G-A X-22151705-G-A	-	Yes	Yes
421	c.1368G>C	p.Trp456Cys	Pathogenic	Uncertain Significance	29460029	1	1368	Exon 12	SNV	Missense	-	3-5	W456C	-	[22101457] pp1: Five members of the same pedigree had the missense mutation pTrp456Cys (exon 12)....relationship between 5 members is not given (segregation is assumed based on number of members, but is not confirmed).... lab values only given as medians [10439971] ppc: We observed six missense mutations in five different cysteins, and three missense mutations leading to new cystein residues._x00…	D	-	4/28/2021	-	British (study location), black/african-american, white/caucasian	D	D	-	-	ppc, pp1	X-22151705-G-C	pm2: chrX:22151705 ref:G alt:T was not found in gnomAD exomes or genomes. chrX:22151705 ref:G alt:C was not found in gnomAD exomes or genomes. pp3: The SIFT, MutationTaster, and PolyPhen predictions agree that this variant is possibly or probably damaging.	X-22151705-G-T X-22151705-G-C	D	Yes	Yes
423	c.1382C>G	p.Thr461Arg	Likely Pathogenic	-	-	0	1382	Exon 12	SNV	Missense	D,D,D,D	3-5	-	-	-	D	-	4/28/2021	-	white/caucasian	probably_damaging(0.997)	deleterious(0)	-	Lower Limb Deformities	-	-	-	-	T	No	Yes
858	c.1382C>A	p.Thr461Lys	Likely Pathogenic	-	-	0	1382	Exon 12	SNV	Missense	D,D,D,D	< 3	-	-	-	D	-	4/28/2021	-	white/caucasian	probably_damaging(0.997)	deleterious(0)	-	Lower limb deformities, Tooth abscesses and/or excessive dental caries	-	-	-	-	T	No	Yes
859	c.1387dup	p.Arg463Lysfs*23	Pathogenic	-	-	0	1387	Exon 12	Small duplication	Frameshift	-	< 3	-	-	-	-	-	4/28/2021	-	white/caucasian	-	-	-	-	-	-	-	-	-	No	No
424	c.1387del	p.Arg463Glyfs*20	Pathogenic	-	-	0	1387	Exon 12	Small deletion	Frameshift	-	< 3	-	-	-	-	-	4/28/2021	-	white/caucasian	-	-	-	Gait Abnormalities, Lower Limb Deformities	-	-	-	-	-	No	Yes
425	c.1394C>A	p.Ala465Asp	Uncertain Significance	-	-	0	1394	Exon 12	SNV	Missense	D,D,D,D	< 3	-	-	-	D	-	4/28/2021	-	-	probably_damaging(0.961)	deleterious(0)	-	-	-	-	-	-	D	No	Yes
860	c.1398dup	p.Glu467Argfs*19	Pathogenic	-	-	0	1398	Exon 12	Small duplication	Frameshift	-	< 3	-	-	-	-	-	4/28/2021	-	hispanic	-	-	-	Gait abnormalities, Lower limb deformities, Reduced_Serum_Phosphate	-	-	-	-	-	No	No
426	c.1399G>T	p.Glu467*	Pathogenic	Likely Pathogenic	16636593	1	1399	Exon 12	SNV	Nonsense	-	< 3	E467X	-	[16636593] na3: Table 2. PHEX mutations identified in XLH patients to date [2, 3, 6, 7, 10, 12‚Äì20]....phexdb reference, personal submission, Personal Submission, Mehta N, California 2005	-	-	4/28/2021	-	white/caucasian, European Mix	-	-	X-22151736-GA-TG X-22151736-GAA-TAG	Gait Abnormalities, Lower Limb Deformities	-	X-22151736-G-T	pvs1: This is a loss of function variant. pm2: chrX:22151736 ref:G alt:T was not found in gnomAD exomes or genomes.	X-22151736-G-T	-	Yes	Yes
427	c.1400_1404del	p.Glu467Glyfs*17	Pathogenic	Pathogenic	16636593, 15057978	2	1400	Exon 12	Small deletion	Frameshift	-	< 3	E467fs	-	[15057978] ppc: TABLE II. Various PHEX Gene Mutations in Polish Patients With X-Linked Hypophosphatemia....sporadic case [16636593] na3: Table 2. PHEX mutations identified in XLH patients to date [2, 3, 6, 7, 10, 12‚Äì20], Rowe PS, Oudet CL, Francis F, Sinding C, Pannetier S, Econs MJ, Strom TM, Meitinger T, Garabedian M, David A, Macher MA, Questiaux E, Popowska E, Pronicka E, Read AP, Mokrzycki…	-	-	4/28/2021	-	Polish	-	-	-	-	ppc	X-22151732-CAAAGA-C	pvs1: This is a loss of function variant. pm2: chrX:22151732 ref:CAAAGA alt:C was not found in gnomAD exomes or genomes.	-	-	Yes	Yes
428	c.1402A>G	p.Lys468Glu	Uncertain Significance	Uncertain Significance	32329911	1	1402	Exon 12	Splicing	Intronic	D,D,D,D	< 3	-	-	-	D	-	4/28/2021	-	Chinese (study location), white/caucasian	probably_damaging(0.998)	deleterious(0)	-	bone pain, bowed or bent legs	-	-	-	-	D	No	Yes
430	c.1403del	p.Lys468Argfs*15	-	Pathogenic	16636593, 19219621	2	1403	Exon 12	Small deletion	Frameshift	-	< 3	K468fs	-	[19219621] ppc: Table 1 PHEX mutations found in this study...1 proband, familial case [16636593] na3: Table 2. PHEX mutations identified in XLH patients to date [2, 3, 6, 7, 10, 12‚Äì20], Gaucher C, Walrant-Debray O, Nguyen TM, Esterle L, Garabédian M, Jehan F. PHEX analysis in 118 pedigrees reveals new genetic clues in hypophosphatemic rickets. 2009 Hum Genet, 125(4):401-11	-	-	4/28/2021	-	European, European/North African/Caribbean/Asian (not specified individually)	-	-	-	Other Musculoskeletal Abnormalities, Lower Limb Deformities	ppc	X-22151736-GA-G	pvs1: This is a loss of function variant. pm2: chrX:22151736 ref:GA alt:G was not found in gnomAD exomes or genomes.	-	-	Yes	No
429	c.1403A>C	p.Lys468Thr	Pathogenic	-	-	0	1403	Exon 12	Splicing	Intronic	D,D,D,D	< 3	-	-	-	D	-	4/28/2021	-	black/african-american, white/caucasian	probably_damaging(0.999)	deleterious(0)	-	Reduced_Serum_Phosphate	-	-	-	-	D	No	Yes
433	c.1404+1del	Splice donor	-	Pathogenic	29505567	1	1404	Intron 12	Splicing	Splice donor	-	< 3	K468sd	-	[29505567] pp1: Table 2. Mutational analysis of patients with hereditary hypophosphatemia...one family, mother and daughter have mutation	-	-	4/28/2021	-	Turkish	-	-	-	Short Stature, Lower Limb Deformities	pp1	X-22151740-AG-A	pvs1: This is a loss of function variant. pm2: chrX:22151740 ref:AG alt:A was not found in gnomAD exomes or genomes.	-	-	Yes	No
432	c.1404G>C	p.Lys468Asn	Likely Pathogenic	Uncertain Significance	33358363, 33639975	2	1404	Exon 12	Splicing	Intronic	D,D,D,D	3-5	-	-	-	D	-	4/28/2021	-	Spanish, black/african-american, Spanish (study location)	probably_damaging(0.999)	deleterious(0)	-	Lower Limb Deformities	-	-	-	-	D	No	Yes
431	c.1404+2_1404+6del	Splice donor	Pathogenic	Uncertain Significance	22695891	1	1404	Intron 12	Splicing	Splice donor	-	< 3	K468sd	-	[22695891] ppc: Table 1 The PHEX mutations and one DMP1 mutation identified in HR patients in this study....1 patient (not specified if found in other family members)	-	-	4/28/2021	-	Danish (study location), hispanic	-	-	-	Fractures/Pseudo-Fractures, Gait Abnormalities, Lower Limb Deformities, Tooth Abscesses and/or Excessive Dental Caries	ppc	-	pvs1: This is a loss of function variant.	-	-	Yes	No
862	c.1405_?del	p.Ala469_?del	-	-	33639975	1	1405	Exon 13	Small deletion	Deletion	-	< 3	-	-	-	-	-	4/28/2021	-	Spanish	-	-	-	-	-	-	-	-	-	No	No
437	c.1405-?_1645+?dup	Gain (Exons 13-15)	Likely Pathogenic	-	-	0	1405	Intron 12	CNV	Duplication	-	30+	-	-	-	-	-	4/28/2021	-	pacific islander; white/caucasian, white/caucasian, black/african-american, hispanic	-	-	-	Fractures/Pseudo-Fractures, Lower Limb Deformities, Tooth Abscesses and/or Excessive Dental Caries, Lower limb deformities	-	-	-	-	-	No	No
436	c.1405-?_*3357+?del	Deletion (Exons 13-22)	Pathogenic	Pathogenic	24926462, 21902835	3	1405	Intron 12	CNV	Deletion	-	< 3	-	-	-	-	-	4/28/2021	-	-	-	-	-	-	-	-	-	-	-	No	No
434	c.1405-?_2070+?dup	Gain (Exons 13-20)	Likely Pathogenic	-	-	0	1405	Intron 12	CNV	Duplication	-	3-5	-	-	-	-	-	4/28/2021	-	white/caucasian	-	-	-	Lower Limb Deformities, Tooth Abscesses and/or Excessive Dental Caries, Fractures/Pseudo-Fractures	-	-	-	-	-	No	No
440	c.1405-?_1645+?del	Deletion (Exons 13-15)	-	Likely Pathogenic	24926462, 23079138	2	1405	Intron 12	CNV	Frameshift	-	< 3	A469fs	-	[24926462] na3: Table 1. Summary of de novo PHEX mutations in patients with sporadic hypophosphatemic rickets....(all from literature) [23079138] na3: Table 2 De Novo PHEX mutations in patients with sporadic hypophosphatemic rickets....from literature review [16636593] na3: Table 2. PHEX mutations identified in XLH patients to date [2, 3, 6, 7, 10, 12‚Äì20], Personal Submission: Fernandez Lourdes…	-	-	4/28/2021	-	Spanish	-	-	-	-	-	-	pvs1: This is a loss of function variant.	-	-	Yes	No
863	-	Partial Deletion(Exon 13)	Likely Pathogenic	-	-	0	1405	Exon 13	CNV	Deletion	-	< 3	-	-	-	-	-	4/28/2021	-	hispanic	-	-	-	Gait abnormalities, Lower limb deformities, Tooth abscesses and/or excessive dental caries	-	-	-	-	-	No	No
861	c.1405-?_1482+?del	Deletion (Exon 13)	Likely Pathogenic	-	-	0	1405	Intron 12	CNV	Deletion	-	< 3	-	-	-	-	-	4/28/2021	-	Other	-	-	-	Gait abnormalities, Lower limb deformities, Tooth abscesses and/or excessive dental caries	-	-	-	-	-	No	No
439	c.1406_1488del	-	-	Uncertain Significance	16636593	1	1406	Exon 13	Small deletion	Frameshift	-	< 3	A469fs	-	[24926462] na3: Table 1. Summary of de novo PHEX mutations in patients with sporadic hypophosphatemic rickets....(all from literature) [23079138] na3: Table 2 De Novo PHEX mutations in patients with sporadic hypophosphatemic rickets....from literature review [16636593] na3: Table 2. PHEX mutations identified in XLH patients to date [2, 3, 6, 7, 10, 12‚Äì20], Dixon PH, Christie PT, Wooding C, Trum…	-	-	4/28/2021	-	Northern European	-	-	-	-	-	-	pvs1: This is a loss of function variant.	-	-	Yes	No
442	c.1412_1417del	p.Ala471_Leu473delinsVal	Uncertain Significance	-	-	0	1412	Exon 13	Small deletion	Deletion	-	< 3	-	-	-	-	-	4/28/2021	-	white/caucasian	-	-	-	Tooth Abscesses and/or Excessive Dental Caries, Lower Limb Deformities	-	-	-	-	-	No	No
443	c.1434T>A	p.Tyr478*	Pathogenic	Pathogenic	16636593, 9097956, 19219621	3	1434	Exon 13	SNV	Nonsense	-	3-5	Y478X	-	[19219621] ppc: Table 1 PHEX mutations found in this study...1 proband, familial case [9097956] ppc: Table 1. Mutations...number of patients not specified, only 1 assumed [16636593] na3: Table 2. PHEX mutations identified in XLH patients to date [2, 3, 6, 7, 10, 12‚Äì20], Rowe PS, Oudet CL, Francis F, Sinding C, Pannetier S, Econs MJ, Strom TM, Meitinger T, Garabedian M, David A, Macher MA, Quest…	-	-	4/28/2021	-	-	-	-	X-22186457-AT-GA	Other Musculoskeletal Abnormalities, Lower Limb Deformities	ppc	X-22186458-T-A	pvs1: This is a loss of function variant. pm2: chrX:22186458 ref:T alt:A was not found in gnomAD exomes or genomes. chrX:22186458 ref:T alt:G was not found in gnomAD exomes or genomes.	X-22186458-T-A X-22186458-T-G	-	Yes	Yes
864	c.1446_1452del	p.Ile482Metfs*30	Pathogenic	-	-	0	1446	Exon 13	Small deletion	Frameshift	-	< 3	-	-	-	-	-	4/28/2021	-	hispanic	-	-	-	Gait abnormalities, Lower limb deformities, Fractures/pseudo-fractures, Tooth abscesses and/or excessive dental caries	-	-	-	-	-	No	No
444	c.1471del	p.Asp491Thrfs*23	-	Pathogenic	27884786, 19219621	2	1471	Exon 13	Small deletion	Frameshift	-	< 3	D491fs	-	[19219621] ppc: Table 1 PHEX mutations found in this study...1 proband, sporadic case, Gaucher C, Walrant-Debray O, Nguyen TM, Esterle L, Garabédian M, Jehan F. PHEX analysis in 118 pedigrees reveals new genetic clues in hypophosphatemic rickets. 2009 Hum Genet, 125(4):401-11	-	-	4/28/2021	-	European, European/North African/Caribbean/Asian (not specified individually)	-	-	-	bowed or bent legs, Other Musculoskeletal Abnormalities, Lower Limb Deformities	ppc	X-22186494-AG-A	pvs1: This is a loss of function variant. pm2: chrX:22186494 ref:AG alt:A was not found in gnomAD exomes or genomes.	-	-	Yes	No
445	c.1474del	p.Leu492Serfs*22	-	Pathogenic	29460029	1	1474	Exon 13	Small deletion	Frameshift	-	< 3	L492fs	-	[29460029] ppc: Table 2 PHEX gene mutations_x000D_ identified in this cohort....number of patients not specified (so only 1 assumed), lab results and phenotypes only given across the whole cohort (no individual records given)	-	-	4/28/2021	-	British (study location)	-	-	-	-	ppc	X-22186497-CCT-C	pvs1: This is a loss of function variant. pm2: chrX:22186497 ref:CCT alt:C was not found in gnomAD exomes or genomes.	-	-	Yes	No
448	c.1482+2delAAinsT	Splice donor	-	Pathogenic	19219621	1	1482	Intron 13	Splicing	Splice donor	-	< 3	A494sd	-	[19219621] ppc: Table 1 PHEX mutations found in this study...1 proband, sporadic case	-	-	4/28/2021	-	European/North African/Caribbean/Asian (not specified individually)	-	-	-	-	ppc	X-22186508-TA-T	pvs1: This is a loss of function variant. pm2: chrX:22186508 ref:TA alt:T was not found in gnomAD exomes or genomes.	-	-	Yes	No
449	c.1482+2T>G	Splice donor	Pathogenic	-	-	0	1482	Intron 13	Splicing	Splice donor	-	< 3	-	-	-	-	-	4/28/2021	-	hispanic	-	-	-	-	-	-	-	-	-	No	Yes
453	c.1482+1G>A	Splice donor	Pathogenic	-	-	0	1482	Intron 13	Splicing	Splice donor	-	3-5	-	-	-	-	-	4/28/2021	-	hispanic	-	-	-	Gait Abnormalities, Lower Limb Deformities	-	-	-	-	-	No	Yes
452	c.1482+4del	Intronic	-	Uncertain Significance	24926462, 33639975, 21902834	3	1482	Intron 13	Splicing	Intronic	-	3-5	A494int	-	[21902834] ppc: Table 2 PHEX mutations found in this study...patient 17...sporadic, Personal Submission: Fernandez Lourdes Loidi. Hospital Clinico Universitario. Ed. C (-2) 15706 Santiago de Compostela, Spain	-	-	4/28/2021	-	Spanish, Spanish/Portuguese (study location)	-	-	-	Short Stature, Other Musculoskeletal Abnormalities	ppc	X-22186508-TA-T	pm2: chrX:22186508 ref:TA alt:T was not found in gnomAD exomes or genomes.	-	-	Yes	No
451	c.1482+1G>C	Splice donor	Pathogenic	Pathogenic	9768674, 21050253, 24926462, 16636593, 31102713	5	1482	Intron 13	Splicing	Splice donor	D	3-5	A494sd	31102713: fx/exon skipping 31102713: assay/reverse transcription pcr 31102713: method/site-directed mutagenesis 31102713: model/minigene 31102713: flg/partial loss of function	[31102713] ps3: Among minigene-2 mutants (Table 2), c.1482+1G>C and c.1482+5G>C resulted in exon 13_x000D_ skipping, c.1768+2T>G and c.1768+5G>A resulted in exon 17 skipping, and c.1899+1G>T_x000D_ and c.1899+5G>A caused exon 18 skipping (Fig. 1). Comments: FX:EXON; ASSAY:RTPCR; METHOD:SITE; MODEL:MINI; FLG:LP; [21050253] ppc: Table 1. Variants, excluding synonymous changes found in PHEX and FGF2…	-	-	4/28/2021	-	Caucasian/Hispanic/African American/Asian American (not specified individually), black/african-american/Northern European	-	-	-	Lower Limb Deformities	ppc, ps3	X-22186507-G-C	pvs1: This is a loss of function variant. pm2: chrX:22186507 ref:G alt:C was not found in gnomAD exomes or genomes.	X-22186507-G-C	-	Yes	Yes
446	c.1482+5G>C	Intronic	Pathogenic	Likely Pathogenic	31102713, 16636593, 29460029	3	1482	Intron 13	Splicing	Intronic	-	3-5	A494int	31102713: fx/exon skipping 31102713: assay/reverse transcription pcr 31102713: method/site-directed mutagenesis 31102713: model/minigene 31102713: flg/partial loss of function	[31102713] pvs1: exon 13 skipping [31102713] ps3: Among minigene-2 mutants (Table 2), c.1482+1G>C and c.1482+5G>C resulted in exon 13_x000D_ skipping, c.1768+2T>G and c.1768+5G>A resulted in exon 17 skipping, and c.1899+1G>T_x000D_ and c.1899+5G>A caused exon 18 skipping (Fig. 1). Comments: FX:EXON; ASSAY:RTPCR; METHOD:SITE; MODEL:MINI; FLG:LP; [29460029] ppc: Table 2 PHEX gene mutations identifi…	-	-	4/28/2021	-	Finnish, white/caucasian, British (study location), hispanic	-	-	-	Fractures/Pseudo-Fractures, Lower Limb Deformities	ppc, ps3, pvs1	X-22186511-G-C	pm2: chrX:22186511 ref:G alt:C was not found in gnomAD exomes or genomes.	-	-	Yes	Yes
447	c.1482+1G>T	Splice donor	-	Pathogenic	23079138, 11502829	2	1482	Intron 13	Splicing	Splice donor	D	3-5	A494sd	-	[11502829] ps4m: TABLE 1C. Genotype and phenotype information on patients and affected family members with splice-site mutations in PHEX...2 sporadic cases [23079138] pp1: Table 1_x000D_ Clinical, laboratory, and genetic findings of 6 families with hypophosphatemic rickets....2 patients, mother and son....The proband (V-3) was a 4 year-old boy with a complaint of failure_x000D_ to walk. He showed…	-	-	4/28/2021	-	North American/Australian (study location), Turkish	-	-	-	Lower Limb Deformities	ps4m, pp1	X-22186507-G-T	pvs1: This is a loss of function variant. pm2: chrX:22186507 ref:G alt:T was not found in gnomAD exomes or genomes.	X-22186507-G-T	-	Yes	No
450	c.1482+3A>C	Intronic	Pathogenic	-	-	0	1482	Intron 13	Splicing	Intronic	-	6-10	-	-	-	-	-	4/28/2021	-	white/caucasian	-	-	-	Lower Limb Deformities, Gait Abnormalities, Fractures/Pseudo-Fractures, Reduced_Serum_Phosphate, Tooth Abscesses and/or Excessive Dental Caries	-	-	-	-	-	No	Yes
458	c.1483-2A>G	Splice acceptor	-	Pathogenic	24926462, 23079138, 25031893	3	1483	Intron 13	Splicing	Splice acceptor	D	< 3	A494sa	-	[23079138] ps2: Table 1 Clinical, laboratory, and genetic findings of 6 families with hypophosphatemic rickets.....1 patient, parents are both WT [23079138] ppc: Table 1_x000D_ Clinical, laboratory, and genetic findings of 6 families with hypophosphatemic rickets.....1 patient, parents are both WT....The proband (III-3) was an 11 year-old girl and had no family_x000D_ history of hypophosphatemic …	-	-	4/28/2021	-	Turkish	-	-	-	Lower Limb Deformities	ppc, ps2	X-22196388-A-G	pvs1: This is a loss of function variant. pm2: chrX:22196388 ref:A alt:G was not found in gnomAD exomes or genomes.	X-22196388-A-G	-	Yes	Yes
457	c.1483-1G>C	Splice acceptor	Pathogenic	Pathogenic	31567381	1	1483	Intron 13	Splicing	Splice acceptor	D	11-20	A494sa	-	[31567381] pp1: We reported a 46-year-old man presented_x000D_ with progressive pain in his left lower extremities for more_x000D_ than 5 years. Physical examination showed short stature,_x000D_ ‚ÄúO‚Äù-type bending in his lower extremities, and ‚Äúpenguin‚Äù_x000D_ gait.....His mother (I-2), brother_x000D_ (II-2), and one of his sisters (II-5) also presented with short_x000D_ stature, abnormal l…	-	-	4/28/2021	-	Chinese (study location), hispanic	-	-	-	Short Stature, Lower limb deformities, Fractures/Pseudo-Fractures, Gait Abnormalities, Lower Limb Deformities, Bone Density Abnormalities	pp1	X-22196389-G-C	pvs1: This is a loss of function variant. pm2: chrX:22196389 ref:G alt:C was not found in gnomAD exomes or genomes.	X-22196389-G-C	-	Yes	Yes
454	c.1483-1G>A	Splice acceptor	Pathogenic	Pathogenic	22577109, 33295632	2	1483	Intron 13	Splicing	Splice acceptor	D	6-10	A494sa	-	[22577109] ppc: Table 1 Biochemical data of patients and mutations in the PHEX gene...1 patient, Personal Submission: Kinoshita Yuka and Fukumoto Seiji. University of Tokyo Hospital.Department of Medicine, 7-3-1 Hongo, Bunkyo-ku, Tokyo, Japan	-	-	4/28/2021	-	Japanese, Polish (study location), black/african-american; white/caucasian, hispanic	-	-	-	bowed or bent legs, lumbar hyperlordosis, knock knee, Lower Limb Deformities, Gait Abnormalities	ppc	X-22196389-G-A	pvs1: This is a loss of function variant. pm2: chrX:22196389 ref:G alt:A was not found in gnomAD exomes or genomes.	X-22196389-G-A	-	Yes	Yes
456	c.1483-?_1645+?del	Deletion (Exons 14-15)	Pathogenic	-	-	0	1483	Intron 13	CNV	Deletion	-	< 3	-	-	-	-	-	4/28/2021	-	white/caucasian	-	-	-	-	-	-	-	-	-	No	No
455	c.1483-?_1586+?del	Deletion (Exon 14)	Pathogenic	-	33295632	1	1483	Intron 13	CNV	Deletion	-	< 3	-	-	-	-	-	4/28/2021	-	hispanic	-	-	-	-	-	-	-	-	-	No	No
460	-	p.Lys496*	-	Pathogenic	23700148, 29381780, 22573557, 22006791, 28005411	5	1488	Exon 14	SNV	Nonsense	-	< 3	K496X	22006791: fx/upregulation of secondary protein 22006791: assay/real-time quantitative pcr 22006791: model/live mouse model 22006791: flg/gain of function 23700148: model/live mouse model 22573557: model/live mouse model	[22006791] ps3: To test for the presence of abnormal phosphate responsiveness, we compared serum biochemistries and femoral Fgf23 mRNA expression between wild-type mice, murine models of XLH (Phex K496X ) and hyperphosphatemic tumoral calcinosis (Galnt3 -/- ), and Galnt3/Phex double-mutant mice._x000D_ Phex_x000D_ mutant mice had not only increased Fgf23 expression but also reduced proteolytic cl…	-	-	4/28/2021	-	-	-	-	X-22196393-AAG-TAA X-22196393-AAG-TGA	-	ps3	-	pvs1: This is a loss of function variant. pm2: chrX:22196393 ref:A alt:T was not found in gnomAD exomes or genomes.	X-22196393-A-T	-	Yes	No
461	c.1491_1509del	p.Phe497Leufs*11	-	Pathogenic	26377240	1	1491	Exon 14	Small deletion	Frameshift	-	< 3	F497fs	-	[26377240] ps2: Table 2 Patient characteristics with confirmed mutations in PHEX gene....1 patient, de novo [26377240] ppc: Table 2 Patient characteristics with confirmed mutations in PHEX gene.....1 patient, de novo	-	-	4/28/2021	-	Chinese	-	-	-	-	ppc, ps2	X-22196395-GTTTTCAGAAGCCGACTACT-G	pvs1: This is a loss of function variant. pm2: chrX:22196395 ref:GTTTTCAGAAGCCGACTACT alt:G was not found in gnomAD exomes or genomes.	-	-	Yes	No
462	c.1504insGACT	p.Tyr502fs	-	Pathogenic	24926462, 23079138, 16636593	3	1504	Exon 14	Small insertion	Frameshift	-	< 3	Y502fs	-	[10439971] ppc: Table 1 Mutations in the PHEX gene...1 patient, sporadic [24926462] na3: Table 1. Summary of de novo PHEX mutations in patients with sporadic hypophosphatemic rickets....(all from literature) [23079138] na3: Table 2 De Novo PHEX mutations in patients with sporadic hypophosphatemic rickets....from literature review [16636593] na3: Table 2. PHEX mutations identified in XLH patients …	-	-	4/28/2021	-	-	-	-	-	-	ppc	-	pvs1: This is a loss of function variant. pm2: No frameshift variants were found in gnomAD exomes or genomes at this position.	-	-	Yes	No
463	c.1519C>G	p.Leu507Val	Uncertain Significance	-	-	0	1519	Exon 14	SNV	Missense	D,D,D,D	< 3	-	-	-	N	-	4/28/2021	-	white/caucasian	benign(0.007)	deleterious(0.05)	-	Fractures/Pseudo-Fractures, Tooth Abscesses and/or Excessive Dental Caries, Lower Limb Deformities	-	-	-	-	D	No	No
464	c.1520T>C	p.Leu507Pro	Uncertain Significance	-	-	0	1520	Exon 14	SNV	Missense	D,D,D,D	3-5	-	-	-	D	-	4/28/2021	-	white/caucasian	possibly_damaging(0.593)	deleterious(0)	-	-	-	-	-	-	D	No	Yes
465	c.1522C>T	p.Gln508*	Pathogenic	Pathogenic	21050253, 19219621, 22695891	3	1522	Exon 14	SNV	Nonsense	-	3-5	Q508X	-	[22695891] ppc: Table 1 The PHEX mutations and one DMP1 mutation identified in HR patients in this study....1 patient (not specified if found in other family members) [21050253] ppc: Table 1. Variants, excluding synonymous changes found in PHEX and FGF23...number of patients not specified, only one assumed [19219621] ppc: Table 1 PHEX mutations found in this study....1 proband, sporadic case, Gau…	-	-	4/28/2021	-	Danish, European	-	-	X-22196429-CAA-TAG X-22196429-CA-TG	Other Musculoskeletal Abnormalities, Lower Limb Deformities	ppc	X-22196429-C-T	pvs1: This is a loss of function variant. pm2: chrX:22196429 ref:C alt:T was not found in gnomAD exomes or genomes.	X-22196429-C-T	-	Yes	No
466	c.1523_1537del	p.Gln508_Tyr512del	-	Uncertain Significance	15057978	1	1523	Exon 14	Small deletion	Deletion	-	< 3	Q508del	-	[15057978] ppc: TABLE II. Various PHEX Gene Mutations in Polish Patients With X-Linked Hypophosphatemia....sporadic case	-	-	4/28/2021	-	Polish	-	-	-	-	ppc	-	pm2: No deletion variants were found in gnomAD exomes or genomes at this position. pm4: This variant causes an in-frame length change and is not in a repeat region.	-	-	Yes	No
468	c.1529G>C	p.Arg510Pro	-	Uncertain Significance	23079138, 15057978, 16636593, 24926462, 21902834	5	1529	Exon 14	SNV	Missense	-	< 3	R510P	-	[15057978] ppc: TABLE II. Various PHEX Gene Mutations in Polish Patients With X-Linked Hypophosphatemia....sporadic case [21902834] ppc: Table 2 PHEX mutations found in this study...patient 18...sporadic [24926462] na3: Table 1. Summary of de novo PHEX mutations in patients with sporadic hypophosphatemic rickets....(all from literature) [23079138] na3: Table 2 De Novo PHEX mutations in patients w…	N	-	4/28/2021	-	Polish, Spanish, Spanish/Portuguese (study location)	D, P	D, T	X-22196436-GC-CT X-22196436-GC-CA X-22196436-GC-CG	Short Stature, Other Musculoskeletal Abnormalities	ppc	X-22196436-G-C	pm2: chrX:22196436 ref:G alt:C was not found in gnomAD exomes or genomes. pp3: The SIFT, MutationTaster, and PolyPhen predictions agree that this variant is possibly or probably damaging.	X-22196436-G-C	D	Yes	Yes
469	c.1531A>T	p.Lys511*	Pathogenic	-	-	0	1531	Exon 14	SNV	Nonsense	A,A,A,A	< 3	-	-	-	-	-	4/28/2021	-	white/caucasian	-	-	-	-	-	-	-	-	-	No	No
467	c.1532del	p.Lys511Serfs*3	Pathogenic	Pathogenic	18625346, 11502829, 16636593	3	1532	Exon 14	Small deletion	Frameshift	-	11-20	T509fs	-	[11502829] pp1: TABLE 1A. Genotype and phenotype information on patients and affected family members with nonsense mutations in PHEX....1 family (paternal grandmother, father, 2 daughters, 2 nieces) [18625346] ppc: Table 1 Mutational analysis of the XLH patients...1 patient, Holm IA, Huang X, and Kunkel LM. Mutational analysis of the PHEX gene in patients with X-linked hypophosphatemic rickets. 1…	-	-	4/28/2021	-	-	-	-	-	Tooth Abscesses and/or Excessive Dental Caries, Lower Limb Deformities	pp1, ppc	X-22196429-CA-C	pvs1: This is a loss of function variant. pm2: chrX:22196429 ref:CA alt:C was not found in gnomAD exomes or genomes.	-	-	Yes	Yes
471	c.1535del	p.Tyr512Phefs*2	Pathogenic	-	-	0	1535	Exon 14	Small deletion	Frameshift	-	< 3	-	-	-	-	-	4/28/2021	-	white/caucasian	-	-	-	Lower Limb Deformities	-	-	-	-	-	No	Yes
865	c.1540G>C	p.Ala514Pro	-	Pathogenic	32329911	1	1540	Exon 14	SNV	Missense	D	< 3	A514P	32329911: fx/abnormal cellular localization 32329911: fx/impaired secretion from the golgi complex 32329911: fx/reduced traffic from er to golgi 32329911: model/human cell line, not patient derived 32329911: method/ plasmid transfection 32329911: assay/immunofluorescence 32329911: assay/immunoblot 32329911: fx/loss of expression - protein	[32329911] ps2: We obtained informed consent for clinical and genetic investigations, and peripheral blood samples were collected from all patients and their parents for genetic testing... Table S2 PHEX mutations identified in 53 XLHR patients (Inheritance: de novo) [32329911] ps3: To further delineate the characteristics of PHEX variants underlying this nonsignificant trend, we assessed the effe…	D	0	4/28/2021	-	Chinese (study location)	D, P	D, T	X-22196447-GCA-CCT X-22196447-GCA-CCC X-22196447-GCA-CCG	-	ppc, ps3, ps2	-	pm2: chrX:22196447 ref:G alt:C was not found in gnomAD exomes or genomes. pp3: The SIFT, MutationTaster, and PolyPhen predictions agree that this variant is possibly or probably damaging.	X-22196447-G-C	D	TRUE	No
472	c.1543C>T	p.Gln515*	Pathogenic	Pathogenic	26377240, 23079138, 24926462, 21902834	4	1543	Exon 14	SNV	Nonsense	-	3-5	Q515X	-	[26377240] ps2: Table 2 Patient characteristics with confirmed mutations in PHEX gene....1 patient, de novo [26377240] ppc: Table 2 Patient characteristics with confirmed mutations in PHEX gene....1 patient, de novo [21902834] ppc: Table 2 PHEX mutations found in this study...patient 19...sporadic [24926462] na3: Table 1. Summary of de novo PHEX mutations in patients with sporadic hypophosphatemi…	-	-	4/28/2021	-	Spanish/Portuguese (study location), hispanic; white/caucasian, Spanish, Chinese, hispanic	-	-	X-22196450-CAG-TAA X-22196450-CAG-TGA	Reduced_TmP/GFR_(<LLN), Other Musculoskeletal Abnormalities, Short Stature, Reduced_Serum_Phosphate	ppc, ps2	X-22196450-C-T	pvs1: This is a loss of function variant. pm2: chrX:22196450 ref:C alt:T was not found in gnomAD exomes or genomes.	X-22196450-C-T	-	Yes	Yes
866	c.1543del	p.Gln515SerfsTer7	-	Pathogenic	32329911	1	1543	Exon 14	Small deletion	Frameshift	-	< 3	Q515fs	-	[33639975] ppc: The RenalTube database was used to retrospectively analyze 48 Spanish patients (15 men) from 39 different families, ranging from 3 months to 8 years and 2 months of age at the time of diagnosis (median age of 2.0 years), and with XLH confirmed by genetic analysis... Table 1 Demographic and genetic data of 48 patients belonging to 39 families (1 patient) Comments: Authors begin cDN…	-	-	4/28/2021	-	Chinese (study location)	-	-	-	-	ppc	-	pvs1: This is a loss of function variant. pm2: No frameshift variants were found in gnomAD exomes or genomes at this position.	-	-	TRUE	No
867	c.1543_1544del	p.Gln515Valfs*2	-	Pathogenic	33639975	1	1543	Exon 14	Small deletion	Frameshift	-	3-5	Q515fs	-	[33639975] ppc: The RenalTube database was used to retrospectively analyze 48 Spanish patients (15 men) from 39 different families, ranging from 3 months to 8 years and 2 months of age at the time of diagnosis (median age of 2.0 years), and with XLH confirmed by genetic analysis... Table 1 Demographic and genetic data of 48 patients belonging to 39 families (1 patient) Comments: Authors begin cDN…	-	-	4/28/2021	-	Spanish, white/caucasian	-	-	-	-	ppc	-	pvs1: This is a loss of function variant. pm2: No frameshift variants were found in gnomAD exomes or genomes at this position.	-	-	TRUE	No
473	c.1553del	p.Phe518Serfs*4	-	Pathogenic	25060345	1	1553	Exon 14	Small deletion	Frameshift	-	3-5	F518fs	-	[25060345] pp1: Clinical features include skeletal deformities, teeth abnormalities, hearing impairments and variable serum phosphate level in patients of this family.....A novel frameshift mutation (c.1553delT, p.F518Sfs*4) in the PHEX gene, disrupting the overall integrity of the PHEX protein, was found to co-segregate with HR patients in this family and be absent in normal controls, indicating…	-	-	4/28/2021	-	Chinese Han	-	-	-	Short Stature, Hearing Abnormalities, Lower Limb Deformities, Tooth Abscesses and/or Excessive Dental Caries	pp1	X-22196457-AT-A	pvs1: This is a loss of function variant. pm2: chrX:22196457 ref:AT alt:A was not found in gnomAD exomes or genomes.	-	-	Yes	No
474	c.1560del	p.Trp520Cysfs*2	-	Pathogenic	23079138, 16636593, 24926462, 9199930	4	1560	Exon 14	Small deletion	Frameshift	-	< 3	W520fs	-	[9199930] ppc: Table 3. PEX Mutations in HYP Families...1 patient [24926462] na3: Table 1. Summary of de novo PHEX mutations in patients with sporadic hypophosphatemic rickets....(all from literature) [23079138] na3: Table 2 De Novo PHEX mutations in patients with sporadic hypophosphatemic rickets....from literature review [16636593] na3: Table 2. PHEX mutations identified in XLH patients to date…	-	-	4/28/2021	-	German	-	-	-	-	ppc	X-22196465-TG-T	pvs1: This is a loss of function variant. pm2: chrX:22196465 ref:TG alt:T was not found in gnomAD exomes or genomes.	-	-	Yes	Yes
868	c.1566_1570del	p.Arg522Serfs*58	-	Pathogenic	32619592	1	1566	Exon 14	Small deletion	Frameshift	-	< 3	R522fs	-	[32619592] ppc: P3 and P4 are unrelated. They were diagnosed and treated from childhood onwards with oral phosphate and the vitamin D analog calcitriol with good compliance...The sequence analysis of P3 revealed a deletion of 5 nucleotides leading to a frameshift with occurrence of a premature stop codon (c.1566_1570delAAAAG, p.(Arg522Serfs*58))	-	-	4/28/2021	-	Austrian (study location)	-	-	-	-	ppc	X-22196469-TAAGAA-T	pvs1: This is a loss of function variant. pm2: chrX:22196469 ref:TAAGAA alt:T was not found in gnomAD exomes or genomes.	-	-	TRUE	No
475	c.1572dup	p.Val525Argfs*57	-	Pathogenic	16636593, 9199930	2	1572	Exon 14	Small insertion	Frameshift	-	< 3	V525fs	-	[9199930] ppc: Table 3. PEX Mutations in HYP Families....1 patient [16636593] na3: Table 2. PHEX mutations identified in XLH patients to date [2, 3, 6, 7, 10, 12‚Äì20]	-	-	4/28/2021	-	German	-	-	-	-	ppc	X-22196477-G-GC	pvs1: This is a loss of function variant. pm2: chrX:22196477 ref:G alt:GC was not found in gnomAD exomes or genomes.	-	-	Yes	No
480	c.1586+3_1586+6del	Intronic	Pathogenic	Likely Pathogenic	10439971, 32329911, 11502829, 9106524, 22695891, 24926462, 19219621	7	1586	Intron 14	Splicing	Intronic	-	11-20	E529int	-	[11502829] pp1: TABLE 1C. Genotype and phenotype information on patients and affected family members with splice-site mutations in PHEX....3 affected family members [22695891] ppc: Table 1 The PHEX mutations and one DMP1 mutation identified in HR patients in this study....1 patient (not specified if found in other family members) [19219621] ppc: Table 1 PHEX mutations found in this study...1 prob…	-	-	4/28/2021	-	North American (study location), white/caucasian, Danish (study location), European/North African/Caribbean/Asian (not specified individually), North American/Australian (study location)	-	-	-	Other Musculoskeletal Abnormalities, Reduced_Serum_Phosphate, Lower Limb Deformities, Tooth Abscesses and/or Excessive Dental Caries, Gait abnormalities, Lower limb deformities	pp1, ppc	X-22196491-AGAGT-A	pm2: chrX:22196491 ref:AGAGT alt:A was not found in gnomAD exomes or genomes.	-	-	Yes	Yes
869	c.1586+5G>A	Intronic	Pathogenic	-	-	0	1586	Intron 14	Splicing	Intronic	-	< 3	-	-	-	-	-	4/28/2021	-	hispanic	-	-	-	Gait abnormalities, Lower limb deformities	-	-	-	-	-	No	Yes
870	c.1586+3G>T	Intronic	Uncertain Significance	-	-	0	1586	Intron 14	Splicing	Intronic	-	< 3	-	-	-	-	-	4/28/2021	-	-	-	-	-	Reduced_Serum_Phosphate	-	-	-	-	-	No	No
871	c.1586+6T>A	Intronic	-	Uncertain Significance	21885902	1	1586	Intron 14	Splicing	Intronic	-	3-5	E529intd	-	[21885902] ppc: A 29-year-old female (Weight=50 kg, Height=152 cm, Body Mass Index= 21.6 Kg/m2, target height: 151.5 cm) with symptomatic XLHR (X-linked Hypophosphatemic Rickets) since childhood was referred for evaluation of hypercalcemia. At the age of three years, during evaluation for growth retardation and features of rickets along with hypophosphatemia, she received the diagnosis of XLHR. T…	-	-	4/28/2021	-	Greek (study location)	-	-	-	-	ppc	X-22196499-T-A	pm2: chrX:22196499 ref:T alt:A was not found in gnomAD exomes or genomes.	-	-	TRUE	No
479	c.1586+1G>A	Splice donor	-	Pathogenic	28506344, 26051471, 31102713, 29505567	4	1586	Intron 14	Splicing	Splice donor	D	< 3	E529sd	31102713: fx/exon skipping 31102713: assay/reverse transcription pcr 31102713: method/site-directed mutagenesis 31102713: model/minigene 31102713: flg/partial loss of function 31102713: flg/gain of function	[31102713] ps3: The c.1586+1G>A results in two aberrant splicing products: one with exon 14_x000D_ skipping and the other with partial exon 14 skipping due to activation of a cryptic splice donor_x000D_ site GC in exon 14. Comments: FX:EXON; ASSAY:RTPCR; METHOD:SITE; MODEL:MINI; FLG:LP,G; [26051471] ppc: Two splice donor site mutations were detected in patients 13 and 22: IVS14 + 1G>A and IVS21+2…	-	-	4/28/2021	-	Italian	-	-	-	Other Musculoskeletal Abnormalities, Lower Limb Deformities	ps3, ppc	X-22196494-G-A	pvs1: This is a loss of function variant. pm2: chrX:22196494 ref:G alt:A was not found in gnomAD exomes or genomes.	X-22196494-G-A	-	Yes	Yes
477	c.1586+1G>T	Splice donor	Pathogenic	-	-	0	1586	Intron 14	Splicing	Splice donor	-	< 3	-	-	-	-	-	4/28/2021	-	-	-	-	-	-	-	-	-	-	-	No	Yes
481	c.1586+1G>C	Splice donor	Pathogenic	-	-	0	1586	Intron 14	Splicing	Splice donor	-	< 3	-	-	-	-	-	4/28/2021	-	white/caucasian	-	-	-	-	-	-	-	-	-	No	Yes
482	c.1586+2T>G	Splice donor	-	Pathogenic	29505567	1	1586	Intron 14	Splicing	Splice donor	D	< 3	E529sd	29505567: fx/exon skipping 29505567: assay/reverse transcription pcr 29505567: model/ patient non-cancer cell line 29505567: flg/partial loss of function	[29505567] ps2: c.1586+2T>G (patinet IV-3), c.1206delA (patient XV-3), and c.1217G>T (patientVI-3) are de novo mutations not present in parents. [29505567] ps3: The effect of splice donor site mutation c.1586+2T>G on mRNA splicing was investigated by RT-PCR analysis of cDNA from patient‚Äôs peripheral lymphocytes._x000D_ As shown in Fig 1A, the mutation resulted in exon 14 skipping. Comments: FX:…	-	-	4/28/2021	-	Turkish	-	-	-	Short Stature, Lower Limb Deformities	ps3, ps2, ppc_het	X-22196495-T-G	pvs1: This is a loss of function variant. pm2: chrX:22196495 ref:T alt:G was not found in gnomAD exomes or genomes.	X-22196495-T-G	-	Yes	No
484	c.1586+1del	Splice donor	Pathogenic	Pathogenic	19429806, 10439971, 24229582, 19219621	4	1586	Intron 14	Splicing	Splice donor	-	6-10	E529sd	-	[19429806] pm6: Herein we present a female patient with sporadic hypophosphatemic rickets harboring a novel deletion mutation (c.1586_1586+1delAG; p.Glu529GlyfsX41) at exon 14 and intron 14 junction, which caused a premature termination at codon 569 and possibly produced a truncated PHEX protein.....In addition, this was a sporadic case and the patient did not have a familial history of this muta…	-	-	4/28/2021	-	white/caucasian, Korean, European/North African/Caribbean/Asian (not specified individually), Chinese (study location)	-	-	-	-	ppc, pm6	-	pvs1: This is a loss of function variant.	-	-	Yes	No
478	c.1586+6T>C	Intronic	-	Likely Pathogenic	18625346, 31102713, 20157195	3	1586	Intron 14	Splicing	Intronic	-	< 3	E529int	31102713: fx/exon skipping 31102713: assay/reverse transcription pcr 31102713: method/site-directed mutagenesis 31102713: model/minigene 31102713: flg/partial loss of function	[31102713] ps3: Similar to c.436+6T>C, c.1586+6T>C could not result in complete exon 14 skipping:_x000D_ about 40% wild-type transcripts were present (Fig. 3B). Comments: FX:EXON; ASSAY:RTPCR; METHOD:SITE; MODEL:MINI; FLG:LP; [20157195] ppc: PHEX mutations were confirmed in six of 10 subjects in the treatment cohort (two c1721C>G, three c1848delA, one c.2030_2031dupCA), and in four of five in the…	-	-	4/28/2021	-	North American (study location)	-	-	-	-	ppc, ps3	X-22196499-T-C	pm2: chrX:22196499 ref:T alt:C was not found in gnomAD exomes or genomes.	-	-	Yes	No
483	c.1586+2T>A	Splice donor	Pathogenic	-	-	0	1586	Intron 14	Splicing	Splice donor	-	< 3	-	-	-	-	-	4/28/2021	-	-	-	-	-	-	-	-	-	-	-	No	Yes
486	c.1587-?_1645+?del	Deletion (Exon 15)	Pathogenic	-	-	0	1587	Intron 14	CNV	Deletion	-	3-5	-	-	-	-	-	4/28/2021	-	hispanic, white/caucasian	-	-	-	Lower Limb Deformities	-	-	-	-	-	No	No
488	c.1587-1G>A	Splice acceptor	Pathogenic	-	-	0	1587	Intron 14	Splicing	Splice acceptor	-	6-10	-	-	-	-	-	4/28/2021	-	white/caucasian	-	-	-	Fractures/Pseudo-Fractures, Gait Abnormalities, Lower Limb Deformities, Tooth Abscesses and/or Excessive Dental Caries, Tooth abscesses and/or excessive dental caries	-	-	-	-	-	No	Yes
489	c.1587-1G>C	Splice acceptor	-	Pathogenic	28506344, 31903094, 22695891	3	1587	Intron 14	Splicing	Splice acceptor	D	6-10	E529sa	-	[22695891] ppc: Table 1 The PHEX mutations and one DMP1 mutation identified in HR patients in this study...1 patient (not specified if found in other family members), Beck-Nielsen SS, Brixen K, Gram J, Brusgaard K. Mutational analysis of PHEX, FGF23, DMP1, SLC34a3 and CLCN5 in patients with hypophosphatemic rickets. 2012 Journal of Human Genetics. 57(7):453-8	-	-	4/28/2021	-	Danish (study location), Danish	-	-	-	-	ppc	X-22208560-G-C	pvs1: This is a loss of function variant. pm2: chrX:22208560 ref:G alt:C was not found in gnomAD exomes or genomes.	X-22208560-G-C	-	Yes	No
487	-	Exon 15	Likely Pathogenic	-	-	0	1587	Exon 15	CNV	Deletion	-	< 3	-	-	-	-	-	4/28/2021	-	white/caucasian	-	-	-	-	-	-	-	-	-	No	No
485	c.1587-?_2070+?del	Deletion (Exons 15-20)	Pathogenic	-	-	0	1587	Intron 14	CNV	Deletion	-	3-5	-	-	-	-	-	4/28/2021	-	white/caucasian	-	-	-	-	-	-	-	-	-	No	No
872	c.1589G>A	p.Trp530*	Pathogenic	-	-	0	1589	Exon 15	SNV	Nonsense	A,A,A,A	< 3	-	-	-	-	-	4/28/2021	-	white/caucasian	-	-	-	-	-	-	-	-	-	No	Yes
491	c.1590G>A	p.Trp530*	-	Pathogenic	9768674, 16636593	2	1590	Exon 15	SNV	Nonsense	-	< 3	W530X	-	[9768674] ppc: Table 1: PHEX mutations and polymorphisms in XLH patients....number of patients not specified, only one assumed [16636593] na3: Table 2. PHEX mutations identified in XLH patients to date [2, 3, 6, 7, 10, 12‚Äì20], Dixon PH, Christie PT, Wooding C, Trump D, Grieff M, Holm I, Gertner JM, Schmidtke J, Shah B, Shaw N, Smith C, Tau C, Schlessinger D, Whyte MP, and Thakker RV. Mutational…	-	-	4/28/2021	-	Northern European/African American/Saudi Arabian/Indian/Southeast Asian (not specified individually), Argentina	-	-	X-22208563-GG-AA	-	ppc	X-22208564-G-A	pvs1: This is a loss of function variant. pm2: chrX:22208564 ref:G alt:A was not found in gnomAD exomes or genomes. chrX:22208563 ref:G alt:A was not found in gnomAD exomes or genomes.	X-22208564-G-A X-22208563-G-A	-	Yes	No
490	c.1590G>C	p.Trp530Cys	-	Uncertain Significance	10439971, 16636593	2	1590	Exon 15	SNV	Missense	-	< 3	W530C	-	[10439971] ppc: Table 1 Mutations in the PHEX gene....1 patient, familial [16636593] na3: Table 2. PHEX mutations identified in XLH patients to date [2, 3, 6, 7, 10, 12‚Äì20] [10439971] note: Authors also investigate mutations pooled from the literature, it is unclear which mutations were discovered in the cohort vs. only in the literature, Filisetti D, Ostermann G, von Bredow M, Strom T, Filler …	D	-	4/28/2021	-	French/German/North African/Belgian (not specified individually)	D	D	-	Other Musculoskeletal Abnormalities	ppc	X-22208564-G-C	pm2: chrX:22208564 ref:G alt:T was not found in gnomAD exomes or genomes. chrX:22208564 ref:G alt:C was not found in gnomAD exomes or genomes. pp3: The SIFT, MutationTaster, and PolyPhen predictions agree that this variant is possibly or probably damaging.	X-22208564-G-T X-22208564-G-C	D	Yes	Yes
492	c.1593dup	p.Thr532Tyrfs*50	Pathogenic	-	-	0	1593	Exon 15	Small duplication	Frameshift	-	< 3	-	-	-	-	-	4/28/2021	-	-	-	-	-	-	-	-	-	-	-	No	Yes
493	c.1600C>T	p.Pro534Ser	-	Likely Pathogenic	28383812, 29460029	2	1600	Exon 15	SNV	Missense	-	3-5	P534S	-	[28383812] pp1: Table 2. Mutational analysis of patients with hypophosphatemic rickets....3 members of a family (mother and 2 daughters, father is WT and normal phenotype) [29460029] ppc: Table 2 PHEX gene mutations identified in this cohort....number of patients not specified (so only 1 assumed), lab results and phenotypes only given across the whole cohort (no individual records given)	D	-	4/28/2021	-	British (study location), Turkish	D	D, T	X-22208574-CCG-TCA X-22208574-CCG-AGT X-22208574-CCG-TCC X-22208574-CCG-TCT X-22208574-CCG-AGC	Lower Limb Deformities	ppc, pp1	X-22208574-C-T	pm2: chrX:22208574 ref:C alt:T was not found in gnomAD exomes or genomes. pm5: This is a missense variant at an amino acid residue where a different missense change has been established as pathogenic. pp3: The SIFT, MutationTaster, and PolyPhen predictions agree that this variant is possibly or probably damaging.	X-22208574-C-T	D	Yes	No
494	c.1600C>A	p.Pro534Thr	Pathogenic	Pathogenic	22577109, 28383812	2	1600	Exon 15	SNV	Missense	-	3-5	P534T	-	[22577109] pp1: Table 1 Biochemical data of patients and mutations in the PHEX gene...2 related patients (relationships not specified, segregation is assumed) [28383812] na3: PHEX c.1600C>A (p.P534T) has been reported previously 28 ._x000D_ The novel PHEX_x000D_ c.1600C>T (p.P534S) reported in the current study is at the same codon., Personal Submission: Kinoshita Yuka and Fukumoto Seiji. Univers…	D	-	4/28/2021	-	Japanese, white/caucasian	D	D	X-22208574-CCG-ACT X-22208574-CCG-ACA X-22208574-CCG-ACC	Lower limb deformities, Reduced_Serum_Phosphate, Lower Limb Deformities	pp1	X-22208574-C-A	pm2: chrX:22208574 ref:C alt:A was not found in gnomAD exomes or genomes. pm5: This is a missense variant at an amino acid residue where a different missense change has been established as pathogenic. pp3: The SIFT, MutationTaster, and PolyPhen predictions agree that this variant is possibly or probably damaging.	X-22208574-C-A	D	Yes	No
495	c.1601C>T	p.Pro534Leu	Pathogenic	Pathogenic	10439971, 9199930, 23813354, 23079138, 22101457, 29460029, 9768674, 15057978, 16055933, 9097956, 25894638, 22261628, 18162710, 30599486, 22713460, 33639975, 32329911, 24660072, 11502829, 30682568, 22695891, 24926462, 25042154, 20688626, 32104046, 29505567, 19219621, 29707405, 21050253, 16636593, 17467977, 10874297, 10894185, 21604088	34	1601	Exon 15	SNV	Missense	-	30+	P534L	-	[11502829] ps2: In addition, one of the patients in our study with the P534L mutation (123‚Äì 03) was a sporadic case._x000D_ This was confirmed by sequencing PHEX exon 15 in both parents, which demonstrated that neither parent had the mutation._x000D_ Thus, 123‚Äì 03 had a de novo P534L mutation in PHEX, which excludes a founder effect in our study. [22101457] ps4m: Table 2 Genotype, height stan…	D	-	4/28/2021	-	European, Polish, Caucasian/Hispanic/African American/Asian American (not specified individually), Chinese, British (study location), African American, Turkish, North American (study location), hispanic, French, Caucasian, Northern European, Danish (study location), German, black/african-american, European/North African/Caribbean/Asian (not specified individually), North American/Australian (stud…	D	D	X-22208575-CG-TA X-22208574-CC-TT X-22208575-CG-TC X-22208574-CCG-TTA X-22208575-CG-TT	Other Musculoskeletal Abnormalities, Reduced_TmP/GFR_(<LLN), Short Stature, Lower limb deformities, Bone and/or Joint Pain and/or Joint Stiffness, Lower Limb Deformities, Gait Abnormalities, Fractures/Pseudo-Fractures, Reduced_Serum_Phosphate, Tooth Abscesses and/or Excessive Dental Caries, Bone Density Abnormalities, Thyroid	ps4m, ppc, pp3, pp1, ps2	X-22208575-C-T	pm2: chrX:22208575 ref:C alt:T was not found in gnomAD exomes or genomes. pp3: The SIFT, MutationTaster, and PolyPhen predictions agree that this variant is possibly or probably damaging.	X-22208575-C-T	D	Yes	Yes
496	c.1605_1607del	p.Thr536del	-	Uncertain Significance	19513579	1	1605	Exon 15	Small deletion	Deletion	-	< 3	T535del	-	[19513579] ppc_het: In this 3-year-old boy sequence analysis revealed two mutations in the PHEX gene, in exon 1 and exon 15, respectively: a hemizygous mutation of codon 28 which transformed glycine to serine (GGT>AGT, c.82G>A; G28S) and a heterozygous deletion of three nucleotides in codon 535 (c.1605_1607 delGAC; Fig. 1a), which led to the deletion of the amino acid threonine at position 535. T…	-	-	4/28/2021	-	Caucasian	-	-	-	Short Stature, Lower Limb Deformities	ppc_het	-	pm2: No deletion variants were found in gnomAD exomes or genomes at this position. pm4: This variant causes an in-frame length change and is not in a repeat region.	-	-	Yes	No
498	c.1639C>T	p.Gln547*	-	Pathogenic	24926462, 23079138, 21902834	3	1639	Exon 15	SNV	Nonsense	-	< 3	Q547X	-	[21902834] ppc: Table 2 PHEX mutations found in this study...patient 20...sporadic [24926462] na3: Table 1. Summary of de novo PHEX mutations in patients with sporadic hypophosphatemic rickets....(all from literature) [23079138] na3: Table 2 De Novo PHEX mutations in patients with sporadic hypophosphatemic rickets....from literature review, Personal Submission: Fernandez Lourdes Loidi. Hospital C…	-	-	4/28/2021	-	Spanish, Spanish/Portuguese (study location)	-	-	X-22208613-CAG-TGA X-22208613-CAG-TAA	Short Stature, Other Musculoskeletal Abnormalities	ppc	X-22208613-C-T	pvs1: This is a loss of function variant. pm2: chrX:22208613 ref:C alt:T was not found in gnomAD exomes or genomes.	X-22208613-C-T	-	Yes	No
873	c.1640A>C	p.Gln547Pro	Likely Pathogenic	-	-	0	1640	Exon 15	SNV	Missense	D,D,D,D	< 3	-	-	-	D	-	4/28/2021	-	hispanic	probably_damaging(0.915)	deleterious(0)	-	Lower limb deformities, Reduced_Serum_Phosphate	-	-	-	-	D	No	No
874	c.1643T>C	p.Ile548Thr	-	Uncertain Significance	25237965	1	1643	Exon 15	SNV	Missense	D	6-10	I548T	-	[25237965] pp1: A 42‚Äëyear‚Äëold Chinese woman presented with lower limb weakness and severe bone pain. She became wheelchair bound at the age of 38 years. Physical examination revealed short stature, bowing of legs [Figure 1a], and loss all teeth [Figure 1b]...These findings supported the clinical diagnosis of XLH. Family pedigree showed five other living affected members [Figure 1d]. However, …	D	0	4/28/2021	-	Chinese	D	D	X-22208617-TC-CT X-22208617-TC-CG X-22208617-TC-CA	-	pp1	X-22208617-T-C	pm2: chrX:22208617 ref:T alt:C was not found in gnomAD exomes or genomes. pp3: The SIFT, MutationTaster, and PolyPhen predictions agree that this variant is possibly or probably damaging.	X-22208617-T-C	D	TRUE	No
502	c.1645+6T>C	Intronic	-	Likely Pathogenic	18625346, 31102713	2	1645	Intron 15	Splicing	Intronic	-	< 3	R549int	31102713: fx/activation of cryptic splice site 31102713: fx/intron retention 31102713: assay/reverse transcription pcr 31102713: method/site-directed mutagenesis 31102713: model/minigene 31102713: flg/partial loss of function 31102713: flg/gain of function	[31102713] pvs1: activation of cryptic splice site [31102713] ps3: c.1645+1G>A, c.1645+5G>A, and c.1645+6T>C activated a cryptic splice donor site located_x000D_ 70bp downstream from the canonical splice donor site GT in intron 15, resulting in 72bp_x000D_ intron 15 retention (Fig. 2C). Comments: FX:SPLICE,INTRON; ASSAY:RTPCR; METHOD:SITE; MODEL:MINI; FLG:LP,G; [18625346] ppc: Table 1 Mutational …	-	-	4/28/2021	-	North American (study location)	-	-	-	-	ppc, ps3, pvs1	X-22208625-T-C	pm2: chrX:22208625 ref:T alt:C was not found in gnomAD exomes or genomes.	-	-	Yes	No
503	c.1645+1G>A	Splice donor	Pathogenic	Pathogenic	10439971, 23079138, 24857004, 21902834, 22101457, 25086671, 15057978, 32619592, 18625346, 33639975, 32329911, 11502829, 30682568, 22695891, 24926462, 19219621, 33295632, 16636593, 31102713	19	1645	Intron 15	Splicing	Splice donor	D	30+	R549sd	31102713: fx/activation of cryptic splice site 31102713: fx/intron retention 31102713: assay/reverse transcription pcr 31102713: method/site-directed mutagenesis 31102713: model/minigene 31102713: flg/partial loss of function	[24102521] ps2: Family 4: The affected girl (II.1) has a de novo splicing mutation (NM_000444.4: c.1645+1G>A) of exon 15 in PHEX whereas her parents (father: I.1; mother: I.2) and her healthy brother (II.2) are not carrier of splicing mutation, Filisetti D, Ostermann G, von Bredow M, Strom T, Filler G, Ehrich J, Pannetier S, Garnier JM, Rowe P, Francis F, Julienne A, Hanauer A, Econs MJ, and Oude…	0	0	4/28/2021	0	European, Polish, Chinese, British (study location), Spanish/Portuguese (study location), Turkish, North American (study location), black/african-american; white/caucasian, hispanic, Canadian (study location), sephardic jewish, Danish (study location), Other, European/North African/Caribbean/Asian (not specified individually), North American/Australian (study location), Danish, white/caucasian, S…	0	0	0	Other Musculoskeletal Abnormalities, Reduced_TmP/GFR_(<LLN), Short Stature, Lower Limb Deformities, Gait Abnormalities, Fractures/Pseudo-Fractures, Reduced_Serum_Phosphate, Tooth Abscesses and/or Excessive Dental Caries, Skull Deformities, Fractures/pseudo-fractures, Tooth abscesses and/or excessive dental caries	ppc, ps4m, ps2, ps3, pp1	X-22208620-G-A	pvs1: This is a loss of function variant. pm2: chrX:22208620 ref:G alt:A was not found in gnomAD exomes or genomes.	X-22208620-G-A	0	Yes	Yes
505	c.1645C>T	p.Arg549*	Pathogenic	Pathogenic	29460029, 24836714, 23079138, 15057978, 9097956, 29901142, 16636593, 24926462, 25894638, 19219621, 21902834, 26051471, 31102713, 29505567	14	1645	Exon 15	SNV	Nonsense	-	30+	R549X	31102713: fx/no functional consequence, rescue of disease phenotype 31102713: assay/reverse transcription pcr 31102713: method/site-directed mutagenesis 31102713: model/minigene 31102713: flg/no loss or gain of function	[24836714] ps2: In the 3 sporadic cases (family 7, 8, and 9), the proband (III1) from family 7 carried a splicing mutation c.1768+2T>G in intron 17 (Figure 3I); the proband (III1) from family 8 carried a deletion mutation c.2077_*4delinsA in exon 21 that results in p.Trp692IlefsX2 (Figure 3J); and the proband (III1) from family 9 carried a nonsense mutation c.1645C>T in exon 15 that results in p.…	-	-	4/28/2021	-	Chinese Han, European, Spanish/Portuguese (study location), Turkish, Spanish,, white/caucasian, European/North African/Caribbean/Asian (not specified individually), Polish, black/african-american, European/North African (not specified individually), Italian, British (study location), hispanic	-	-	-	Other Musculoskeletal Abnormalities, Short Stature, Fractures/Pseudo-Fractures, Lower Limb Deformities, Gait Abnormalities, Tooth Abscesses and/or Excessive Dental Caries	ps4m, ppc, bs3, ps2, ppc_het, pp1	X-22208619-C-T	pvs1: This is a loss of function variant. pm2: chrX:22208619 ref:C alt:T was not found in gnomAD exomes or genomes.	X-22208619-C-T	-	Yes	Yes
497	c.1645+2T>C	Splice donor	-	Pathogenic	9199930	1	1645	Intron 15	Splicing	Splice donor	-	< 3	-	-	Francis F, Strom TM, Hennig S, Boddrich A, Lorenz B, Brandau O, Mohnike KL, Cagnoli M, Steffens C, Klages S, Borzym K, Pohl T, Oudet C, Econs MJ, Rowe PS, Reinhardt R, Meitinger T, and Lehrach H. Genomic organization of the human PEX gene mutated in X-linked dominant hypophophatemic rickets. 1997. Genome Research. 7:573-585.	-	-	4/28/2021	-	German	-	-	-	-	-	-	-	-	-	No	No
500	c.1645+2T>G	Splice donor	Pathogenic	-	-	0	1645	Intron 15	Splicing	Splice donor	-	< 3	-	-	-	-	-	4/28/2021	-	asian	-	-	-	Gait Abnormalities, Tooth Abscesses and/or Excessive Dental Caries, Lower Limb Deformities	-	-	-	-	-	No	No
501	c.1645+5G>A	Intronic	-	Likely Pathogenic	11502829, 16636593, 31102713, 33639975, 19219621	5	1645	Intron 15	Splicing	Intronic	-	6-10	R549int	31102713: fx/activation of cryptic splice site 31102713: fx/intron retention 31102713: assay/reverse transcription pcr 31102713: method/site-directed mutagenesis 31102713: model/minigene 31102713: flg/partial loss of function 31102713: flg/gain of function	[31102713] pvs1: activation of cryptic splice site [31102713] ps3: c.1645+1G>A, c.1645+5G>A, and c.1645+6T>C activated a cryptic splice donor site located_x000D_ 70bp downstream from the canonical splice donor site GT in intron 15, resulting in 72bp_x000D_ intron 15 retention (Fig. 2C). Comments: FX:SPLICE,INTRON; ASSAY:RTPCR; METHOD:SITE; MODEL:MINI; FLG:LP,G; [11502829] pp1: TABLE 1C. Genotype …	-	-	4/28/2021	-	European, North American/Australian (study location), European/North African/Caribbean/Asian (not specified individually)	-	-	-	Tooth Abscesses and/or Excessive Dental Caries, Other Musculoskeletal Abnormalities, Lower Limb Deformities	ppc, ps3, pvs1, pp1	X-22208624-G-A	pm2: chrX:22208624 ref:G alt:A was not found in gnomAD exomes or genomes.	-	-	Yes	Yes
504	c.1645+4A>G	Intronic	-	Uncertain Significance	30682568	1	1645	Intron 15	Splicing	Intronic	-	< 3	R549int	-	[30682568] ppc: Sanger sequencing revealed a splice site mutation c.1645+4 A > G of PHEX gene in a 10-year-old male patient.	-	-	4/28/2021	-	Chinese	-	-	-	-	ppc	X-22208623-A-G	pm2: chrX:22208623 ref:A alt:G was not found in gnomAD exomes or genomes.	-	-	Yes	No
506	c.1645+1G>T	Splice donor	-	Pathogenic	30607568	1	1645	Intron 15	Splicing	Splice donor	D	< 3	R549sd	-	[30607568] ppc: Table 1 Pathogenic variants of PHEX gene found in patients with X-linked hypophosphatemia....1 patient	-	-	4/28/2021	-	Spanish/Peruvian (study location)	-	-	-	-	ppc	X-22208620-G-T	pvs1: This is a loss of function variant. pm2: chrX:22208620 ref:G alt:T was not found in gnomAD exomes or genomes.	X-22208620-G-T	-	Yes	No
518	c.1646G>C	p.Arg549Pro	-	Uncertain Significance	22577109, 25839938, 18625346	3	1646	Exon 16	SNV	Missense	-	3-5	R549P	-	[18625346] pp1: Table 1_x000D_ Mutational analysis of the XLH patients.... 2 patients from same family (segregation is assumed based on this, authors do not confirm) [25839938] pp1: Table 1 Clinical features and laboratory findings of patients with XLHR.....family 2, mother and son [22577109] ppc: Table 1 Biochemical data of patients and mutations in the PHEX gene....1 patient, Personal Submissio…	N	-	4/28/2021	-	North American (study location), Japanese, Chinese Han	D	T	X-22231021-GA-CG X-22231021-GA-CT X-22231021-GA-CC	Other Musculoskeletal Abnormalities, Bone and/or Joint Pain and/or Joint Stiffness, Fractures/Pseudo-Fractures, Lower Limb Deformities, Gait Abnormalities, Tooth Abscesses and/or Excessive Dental Caries	pp1, ppc	X-22231021-G-C	pm2: chrX:22231021 ref:G alt:C was not found in gnomAD exomes or genomes.	X-22231021-G-C	D	Yes	Yes
507	c.1646-?_2070+?del	Deletion (Exons 16-20)	Pathogenic	-	-	0	1646	Intron 15	CNV	Deletion	-	3-5	-	-	-	-	-	4/28/2021	-	black/african-american	-	-	-	-	-	-	-	-	-	No	No
508	c.1646-?_1700+?del	Deletion (Exon 16)	Pathogenic	Pathogenic	29460029, 31474501	2	1646	Intron 15	CNV	Deletion	-	3-5	-	-	-	-	-	4/28/2021	-	; white/caucasian, white/caucasian	-	-	-	-	-	-	-	-	-	No	No
512	c.1646-?_*3357+?del	Deletion (Exons 16-22)	Pathogenic	Pathogenic	24926462, 29460029, 31474501, 22695891, 23079138	5	1646	Intron 15	CNV	Deletion	-	3-5	-	-	-	-	-	4/28/2021	-	white/caucasian	-	-	-	-	-	-	-	-	-	No	No
516	c.1646-?_2070+?dup	Gain (Exons 16-20)	-	Uncertain Significance	22695891	1	1646	Intron 15	CNV	Duplication	-	< 3	V634dup	-	[22695891] ppc: Table 1 The PHEX mutations and one DMP1 mutation identified in HR patients in this study...1 patient (not specified if found in other family members)	-	-	4/28/2021	-	Danish (study location)	-	-	-	-	ppc	-	pm2: No duplication variants were found in gnomAD exomes or genomes at this position.	-	-	Yes	No
517	c.1646_?del	p.Arg549_?del	-	Uncertain Significance	30607568, 33639975	2	1646	Exon 16	Small deletion	Deletion	-	3-5	R549del	-	[30607568] ppc: Table 1 Pathogenic variants of PHEX gene found in patients with X-linked hypophosphatemia....1 patient	-	-	4/28/2021	-	Spanish, Spanish/Peruvian (study location)	-	-	-	radiological signs of rickets, abnormal bone development	ppc	-	pm2: No deletion variants were found in gnomAD exomes or genomes at this position. pm4: This variant causes an in-frame length change and is not in a repeat region.	-	-	Yes	No
521	c.1646_1668del	p.Arg549Glnfs*25	-	Pathogenic	9768674, 16636593	2	1646	Exon 16	Small deletion	Deletion	-	< 3	R549fs, R549sra	-	Dixon PH, Christie PT, Wooding C, Trump D, Grieff M, Holm I, Gertner JM, Schmidtke J, Shah B, Shaw N, Smith C, Tau C, Schlessinger D, Whyte MP, and Thakker RV. Mutational analysis of the PHEX gene in X-linked hypophosphataemia. 1998. Journal of Clinical Endocrinology and Metabolism. 83:3615-3623.	-	-	4/28/2021	-	Northern European	-	-	-	-	-	-	-	-	-	No	No
515	c.1646-2A>G	Splice acceptor	-	Pathogenic	16261449	1	1646	Intron 15	Splicing	Splice acceptor	D	< 3	R549sa	-	[16261449] pp1: Table 1. Clinical and laboratory features of patients with hypophosphatemic rickets/osteomalacia....2 patients from same family (relationships not specified, segregation is assumed)	-	-	4/28/2021	-	Japanese (study location)	-	-	-	-	pp1	X-22231019-A-G	pvs1: This is a loss of function variant. pm2: chrX:22231019 ref:A alt:G was not found in gnomAD exomes or genomes.	X-22231019-A-G	-	Yes	No
519	c.1646-1G>C	Splice acceptor	Pathogenic	-	-	0	1646	Intron 15	Splicing	Splice acceptor	-	< 3	-	-	-	-	-	4/28/2021	-	-	-	-	-	-	-	-	-	-	-	No	No
510	c.1646-2A>T	Splice acceptor	-	Pathogenic	28506344, 24836714	2	1646	Intron 15	Splicing	Splice acceptor	D	3-5	R549sa	-	[24836714] pp1: In family 4, the proband (III2), his mother (II2), and his grandmother (I2) carried a putative aberrant splicing mutation c.1646-2A>T in intron 15 at splicing acceptor sites (Figure 3F).	-	-	4/28/2021	-	Chinese Han	-	-	-	Lower Limb Deformities	pp1	X-22231019-A-T	pvs1: This is a loss of function variant. pm2: chrX:22231019 ref:A alt:T was not found in gnomAD exomes or genomes.	X-22231019-A-T	-	Yes	No
875	c.1646-46T>C	Intronic	-	Benign	33295632	1	1646	Intron 15	Splicing	Intronic	-	< 3	R549inta	-	[33295632] note: The aim of this work was to investigate the clinical phenotype, therapeutic strategies, and molecular background of HR in children hospitalised in our clinic... In one patient (No. 4), we found only one known polymorphism in intron 15; namely, c.1646-46T>C, g.180417T>C, rs3213493. The FGF23 gene was intact, which suggests that HR in this case is caused by mutations in genes other…	-	-	4/28/2021	X-22230975-T-C	-	-	-	-	-	-	X-22230975-T-C	bs1: The overall allele frequency for chrX:22230975 ref:T alt:C is 0.290 in gnomAD exomes. ba1: The overall allele frequency for chrX:22230975 ref:T alt:C is 0.290 in gnomAD exomes.	-	-	TRUE	No
523	c.1654G>A	p.Ala552Thr	-	Likely Pathogenic	21902834	1	1654	Exon 16	SNV	Missense	-	< 3	A552T	-	[21902834] na1: Another mutation, c.1654G > A, resulted in a pseudoexon of 74 bp from intron 15....unclear if reference or patient in this cohort (not in table 2 with the rest of the variants discovered in the cohort)	D	-	4/28/2021	-	-	D	D	X-22231029-GCA-ACT X-22231029-GCA-ACG X-22231029-GCA-ACC	-	-	X-22231029-G-A	pm2: chrX:22231029 ref:G alt:A was not found in gnomAD exomes or genomes. pp3: The SIFT, MutationTaster, and PolyPhen predictions agree that this variant is possibly or probably damaging.	X-22231029-G-A	D	Yes	No
524	c.1657G>T	p.Gly553*	-	Pathogenic	26377240	1	1657	Exon 16	SNV	Nonsense	-	< 3	G553X	-	[26377240] pp1: Table 2 Patient characteristics with confirmed mutations in PHEX gene...2 patients, proband inherited from mother..... Except the mother with heterozygous ARSE_x000D_ mutation being asymptomatic, the other parents with dominant_x000D_ inheritance mode were symptomatic and showed very similar clinical_x000D_ phenotypes with the proband.	-	-	4/28/2021	-	Chinese	-	-	X-22231032-GGA-TAG X-22231032-GG-TA	-	pp1	X-22231032-G-T	pvs1: This is a loss of function variant. pm2: chrX:22231032 ref:G alt:T was not found in gnomAD exomes or genomes.	X-22231032-G-T	-	Yes	No
525	c.1658G>A	p.Gly553Glu	-	Pathogenic	21050253, 32329911	2	1658	Exon 16	SNV	Missense	-	< 3	G553E	-	[21050253] ppc: Table 1. Variants, excluding synonymous changes found in PHEX and FGF23...number of patients not specified, only one assumed	D	-	4/28/2021	-	Caucasian/Hispanic/African American/Asian American (not specified individually), Chinese (study location)	D	D	X-22231033-GA-AG	bowed or bent legs, dental caries	ppc	X-22231033-G-A	pm2: chrX:22231033 ref:G alt:A was not found in gnomAD exomes or genomes. pp3: The SIFT, MutationTaster, and PolyPhen predictions agree that this variant is possibly or probably damaging.	X-22231033-G-A	D	Yes	Yes
526	c.1660G>T	p.Glu554*	Pathogenic	-	-	0	1660	Exon 16	SNV	Nonsense	A,A,A,A	< 3	-	-	-	-	-	4/28/2021	-	-	-	-	-	-	-	-	-	-	-	No	Yes
527	c.1664T>C	p.Leu555Pro	Pathogenic	Uncertain Significance	9768646, 16636593, 19219621	3	1664	Exon 16	SNV	Missense	-	11-20	L555P	-	[9768646] pp1: We clinically evaluated and obtained blood from 85 members of the_x000D_ original Vermont kindred, which is of French-Scottish ancestry (3).....We found that affected individuals have a missense mutation_x000D_ in PHEX exon 16 that results in an amino acid change from leucine_x000D_ to proline in residue 555. Clinical evaluation of individuals from this_x000D_ family indicates that…	D	-	4/28/2021	-	white/caucasian, French/Scottish, French-Scottish ancestry	D	D	X-22231039-TC-CT X-22231039-TC-CA X-22231039-TC-CG	Lower Limb Deformities	pp1	X-22231039-T-C	pm2: chrX:22231039 ref:T alt:C was not found in gnomAD exomes or genomes. pp3: The SIFT, MutationTaster, and PolyPhen predictions agree that this variant is possibly or probably damaging.	X-22231039-T-C	D	Yes	Yes
528	c.1666C>T	p.Gln556*	Pathogenic	Pathogenic	31658436	1	1666	Exon 16	SNV	Nonsense	A,A,A,A	3-5	-	-	-	-	-	4/28/2021	-	hispanic, white/caucasian, Chinese Han	-	-	-	-	-	-	-	-	-	No	Yes
529	c.1670del	p.Lys557Serfs*13	-	Pathogenic	29460029	1	1670	Exon 16	Small deletion	Frameshift	-	< 3	K557fs	-	[29460029] ppc: Table 2 PHEX gene mutations identified in this cohort....number of patients not specified (so only 1 assumed), lab results and phenotypes only given across the whole cohort (no individual records given)	-	-	4/28/2021	-	British (study location)	-	-	-	-	ppc	X-22231044-AAG-A	pvs1: This is a loss of function variant. pm2: chrX:22231044 ref:AAG alt:A was not found in gnomAD exomes or genomes.	-	-	Yes	No
530	c.1672C>G	p.Pro588Ala	-	Uncertain Significance	18046499, 23813354, 21293852	3	1672	Exon 16	SNV	Missense	-	< 3	P558A	-	[18046499] pp1: Family 2: proband II2 and her_x000D_ daughter III1 suffered from_x000D_ XLH. A missense mutation was_x000D_ found in proband I1 and her_x000D_ daughter II1; heterozygous Cto-G transition at c.1673 in exon_x000D_ 16. [21293852] na3: Fig. 2 The distribution of PHEX gene mutations among Chinese with XLH is shown. Mutations in exon 18, in which the zinc-binding domain is_x000D_ locate…	D	-	4/28/2021	-	Chinese Han	D	D	X-22231047-CCT-GCG X-22231047-CCT-GCC X-22231047-CCT-GCA	-	pp1	-	pm2: chrX:22231047 ref:C alt:G was not found in gnomAD exomes or genomes. pp3: The SIFT, MutationTaster, and PolyPhen predictions agree that this variant is possibly or probably damaging.	X-22231047-C-G	D	Yes	No
532	c.1681_1682insAlu	p.Phe560fs	Pathogenic	-	-	0	1681	Exon 16	Small insertion	Frameshift	-	3-5	-	-	-	-	-	4/28/2021	-	black/african-american	-	-	-	-	-	-	-	-	-	No	No
533	c.1683G>A	p.Trp561*	-	Pathogenic	19219621	1	1683	Exon 16	SNV	Nonsense	-	< 3	W561X	-	[19219621] ppc: Table 1 PHEX mutations found in this study...1 proband, familial case, Gaucher C, Walrant-Debray O, Nguyen TM, Esterle L, Garabédian M, Jehan F. PHEX analysis in 118 pedigrees reveals new genetic clues in hypophosphatemic rickets. 2009 Hum Genet, 125(4):401-11	-	-	4/28/2021	-	European, European/North African/Caribbean/Asian (not specified individually)	-	-	X-22231057-GG-AA	Other Musculoskeletal Abnormalities, Lower Limb Deformities	ppc	X-22231058-G-A	pvs1: This is a loss of function variant. pm2: chrX:22231058 ref:G alt:A was not found in gnomAD exomes or genomes. chrX:22231057 ref:G alt:A was not found in gnomAD exomes or genomes.	X-22231058-G-A X-22231057-G-A	-	Yes	No
534	c.1684G>T	p.Gly562*	-	Pathogenic	15057978	1	1684	Exon 16	SNV	Nonsense	-	< 3	G562X	-	[15057978] ppc: TABLE II. Various PHEX Gene Mutations in Polish Patients With X-Linked Hypophosphatemia....familial case	-	-	4/28/2021	-	Polish	-	-	X-22231059-GG-TA X-22231059-GGA-TAG	-	ppc	-	pvs1: This is a loss of function variant. pm2: chrX:22231059 ref:G alt:T was not found in gnomAD exomes or genomes.	X-22231059-G-T	-	Yes	No
536	c.1685del	p.Gly562Glufs*8	Pathogenic	Pathogenic	18625346	1	1685	Exon 16	Small deletion	Frameshift	-	< 3	G562fs	-	[18625346] ppc: Table 1 Mutational analysis of the XLH patients....1 patient	-	-	4/28/2021	-	-	-	-	-	-	ppc	X-22231056-TG-T	pvs1: This is a loss of function variant. pm2: chrX:22231056 ref:TG alt:T was not found in gnomAD exomes or genomes.	-	-	Yes	No
535	c.1685dup	p.Thr563Asnfs*19	Pathogenic	-	-	0	1685	Exon 16	Small duplication	Frameshift	-	< 3	-	-	-	-	-	4/28/2021	-	-	-	-	-	-	-	-	-	-	-	No	Yes
537	c.1692del	p.Glu564Aspfs*6	-	Pathogenic	31537998	1	1692	Exon 16	Small deletion	Frameshift	-	6-10	E564fs	31537998: fx/abnormal cellular localization 31537998: fx/loss of protein structural stability 31537998: assay/immunofluorescence 31537998: assay/cycloheximide chase assay 31537998: method/site-directed mutagenesis 31537998: method/expression vector 31537998: model/human cell line, not patient derived 31537998: flg/partial loss of function	[31537998] ps3: As the results show, WT PHeX was located in the cell membrane (Figs 3a to 3c)._x000D_ However, except for that located in the cell membrane, the mutant type PHeX was dispersed in the cytoplasm (Figs 3d to 3f)._x000D_ Thus, the cell localization of mutant PHeX protein was partially influenced.....Western blotting results suggested that wild-type PHeX remained stable even after 12 h…	-	-	4/28/2021	-	Chinese Han	-	-	-	Short Stature, Lower Limb Deformities	pp1, pp3, ps3	X-22231066-AAT-A X-22231065-GA-G	pvs1: This is a loss of function variant. pm2: chrX:22231066 ref:AAT alt:A was not found in gnomAD exomes or genomes. chrX:22231065 ref:GA alt:G was not found in gnomAD exomes or genomes.	-	-	Yes	No
522	c.1694del	p.Tyr565PhefsTer5	-	Pathogenic	24836714	1	1694	Exon 16	Small deletion	Frameshift	-	< 3	Y565fs	-	[24836714] pp1: In family 6, the proband (II1) and her mother (I2) carried a heterozygous deletion of one nucleotide (A) in codon 565 (c.1694delA), which causes a phenylalanine to be substituted for a tyrosine at position 565 and replaces the next 5 amino acids with a stop codon (exon 16 of the PHEX gene; c.1694delA; p.Tyr565Phefsx5; Figure 3H).	-	-	4/28/2021	-	Chinese Han	-	-	-	Lower Limb Deformities	pp1	X-22231068-TA-T	pvs1: This is a loss of function variant. pm2: chrX:22231068 ref:TA alt:T was not found in gnomAD exomes or genomes.	-	-	Yes	No
538	c.1695T>A	p.Tyr565*	Pathogenic	-	-	0	1695	Exon 16	SNV	Nonsense	A,A,A,A	< 3	-	-	-	-	-	4/28/2021	-	-	-	-	-	-	-	-	-	-	-	No	Yes
539	c.1699C>T	p.Arg567*	Pathogenic	Pathogenic	16303832, 32329911, 29460029, 21994957, 21293852, 29901142, 21050253, 30599486, 25894638, 22261628, 18162710, 18625346, 22101457, 24229582, 33639975, 19219621	16	1699	Exon 16	SNV	Nonsense	-	30+	R567X	-	[22261628] ps4m: TABLE 1. Cases of Paravertebral Ligament Ossification in VDRR With Their Genetic Mutations.....2 cases, unrelated [18625346] ps4m: Table 1 Mutational analysis of the XLH patients...2 patients from different families [16303832] pp1: However, molecular analysis demonstrated that the proband (III-1) was heterozygous for a R567X mutation in PHEX, rather than FGF23, suggesting that th…	-	-	4/28/2021	-	Korean (study location), German (study location), Japanese, European, North American (study location), white/caucasian, Chinese (study location), Caucasian/Hispanic/African American/Asian American (not specified individually), black/african-american, black/african-american; white/caucasian, Korean, European/North African/Caribbean/Asian (not specified individually), British (study location), hisp…	-	-	X-22231074-CG-TA	Other Musculoskeletal Abnormalities, Lower Limb Deformities, Gait Abnormalities, Fractures/Pseudo-Fractures, Tooth Abscesses and/or Excessive Dental Caries	ppc, ps4m, pp1	X-22231074-C-T	pvs1: This is a loss of function variant. pm2: chrX:22231074 ref:C alt:T was not found in gnomAD exomes or genomes.	X-22231074-C-T	-	Yes	Yes
544	c.1700G>C	p.Arg567Pro	Uncertain Significance	Uncertain Significance	21994957, 16636593	2	1700	Exon 16	SNV	Missense	-	< 3	R567P	-	[21994957] ppc: TABLE 2. PHEX gene mutations detected in 14 of 15 XLH patients enrolled....1 patient (treated with growth hormone) [16636593] na3: Table 2. PHEX mutations identified in XLH patients to date [2, 3, 6, 7, 10, 12‚Äì20], Tyynismaa H, Kaitila I, Nanto-Salonen K, Ala-Houhala M, and Alitalo T. Identification of fifteen novel PHEX gene mutations in Finnish patients with hypophosphatemic r…	D	-	4/28/2021	-	German (study location), black/african-american, Finnish	D	D	-	Reduced_Serum_Phosphate	ppc	X-22231075-G-C	pm2: chrX:22231075 ref:G alt:C was not found in gnomAD exomes or genomes. pp3: The SIFT, MutationTaster, and PolyPhen predictions agree that this variant is possibly or probably damaging.	X-22231075-G-C	D	Yes	Yes
543	c.1700+1G>C	Splice donor	Pathogenic	-	-	0	1700	Intron 16	Splicing	Splice donor	-	< 3	-	-	-	-	-	4/28/2021	-	hispanic	-	-	-	Gait Abnormalities, Lower limb deformities, Lower Limb Deformities	-	-	-	-	-	No	Yes
541	c.1700G>A	-	-	Pathogenic	9097956	1	1700	Exon 16	Splicing	Unknown	-	< 3	-	-	Rowe PS, Oudet CL, Francis F, Sinding C, Pannetier S, Econs MJ, Strom TM, Meitinger T, Garabedian M, David A, Macher MA, Questiaux E, Popowska E, Pronicka E, Read AP, Mokrzycki A, Glorieux FH, Drezner MK, Hanauer A, Lehrach H, Goulding JN, and O'Riordan JL. Distribution of mutations in the PEX gene in families with X-linked hypophosphatemic rickets (HYP). 1997. Human Molecular Genetics. 6:539-549…	-	-	4/28/2021	-	Italian	-	-	-	-	-	-	-	-	-	No	No
545	c.1700+1G>A	Splice donor	Pathogenic	Pathogenic	19219621	1	1700	Intron 16	Splicing	Splice donor	D	6-10	R567sd	-	[19219621] ppc: Table 1 PHEX mutations found in this study...1 proband, familial case, Gaucher C, Walrant-Debray O, Nguyen TM, Esterle L, Garabédian M, Jehan F. PHEX analysis in 118 pedigrees reveals new genetic clues in hypophosphatemic rickets. 2009 Hum Genet, 125(4):401-11	-	-	4/28/2021	-	European, hispanic, European/North African/Caribbean/Asian (not specified individually)	-	-	-	Other Musculoskeletal Abnormalities, Fractures/Pseudo-Fractures, Gait Abnormalities, Lower Limb Deformities	ppc	X-22231076-G-A	pvs1: This is a loss of function variant. pm2: chrX:22231076 ref:G alt:A was not found in gnomAD exomes or genomes.	X-22231076-G-A	-	Yes	Yes
542	c.1700+1G>T	Splice donor	Pathogenic	-	-	0	1700	Intron 16	Splicing	Splice donor	-	6-10	-	-	-	-	-	4/28/2021	-	white/caucasian	-	-	-	Fractures/Pseudo-Fractures, Gait Abnormalities, Lower Limb Deformities, Tooth Abscesses and/or Excessive Dental Caries	-	-	-	-	-	No	Yes
877	c.1700+2T>C	Splice donor	-	Pathogenic	16636593, 9199930	2	1700	Intron 16	Splicing	Splice donor	D	< 3	R567sd	-	[9199930] ppc: Table 3. PEX Mutations in HYP Families...1 patient [16636593] na3: Table 2. PHEX mutations identified in XLH patients to date [2, 3, 6, 7, 10, 12‚Äì20]	-	0	4/28/2021	-	-	-	-	-	-	ppc	X-22231077-T-C	pvs1: This is a loss of function variant. pm2: chrX:22231077 ref:T alt:C was not found in gnomAD exomes or genomes.	X-22231077-T-C	-	TRUE	Yes
876	c.1700+5G>A	Intronic	Uncertain Significance	-	-	0	1700	Intron 16	Splicing	Intronic	-	< 3	-	-	-	-	-	4/28/2021	-	black/african-american	-	-	-	Reduced_TmP/GFR_(<LLN), Gait abnormalities, Lower limb deformities	-	-	-	-	-	No	No
548	c.1701-1del	Splice acceptor	Likely Pathogenic	-	-	0	1701	Intron 16	Splicing	Splice acceptor	-	< 3	-	-	-	-	-	4/28/2021	-	asian	-	-	-	Gait Abnormalities, Lower Limb Deformities	-	-	-	-	-	No	Yes
550	c.1701-2A>G	Splice acceptor	Pathogenic	-	-	0	1701	Intron 16	Splicing	Splice acceptor	-	3-5	-	-	-	-	-	4/28/2021	-	-	-	-	-	-	-	-	-	-	-	No	Yes
546	c.1701-16T>A	Intronic	-	Likely Pathogenic	31102713, 31821448, 9097956	3	1701	Intron 16	Splicing	Intronic	-	6-10	R567int	31102713: fx/exon skipping 31102713: assay/reverse transcription pcr 31102713: method/site-directed mutagenesis 31102713: model/minigene 31102713: flg/partial loss of function	[31102713] pvs1: exon 17 is skipped [31102713] ps3: Among minigene-2 mutants (Table 2), c.1482+1G>C and c.1482+5G>C resulted in exon 13_x000D_ skipping, c.1768+2T>G and c.1768+5G>A resulted in exon 17 skipping, and c.1899+1G>T_x000D_ and c.1899+5G>A caused exon 18 skipping (Fig. 1). Although we expected that_x000D_ c.1768+2T>G, or c.1768+5G>A may result in exon 17 skipping, we did not expect that…	-	-	4/28/2021	-	Italian	-	-	-	-	ps3, pvs1	X-22237137-T-A	pm2: chrX:22237137 ref:T alt:A was not found in gnomAD exomes or genomes.	-	-	Yes	No
547	c.1701-?_2070+?del	Deletion (Exons 17-20)	Pathogenic	Likely Pathogenic	23079138, 24926463, 24926462	3	1701	Intron 16	CNV	Deletion	-	< 3	-	-	-	-	-	4/28/2021	-	black/african-american/Spanish	-	-	-	Lower Limb Deformities	-	-	-	-	-	No	No
553	c.1701-2A>T	Splice acceptor	Pathogenic	-	-	0	1701	Intron 16	Splicing	Splice acceptor	-	< 3	-	-	-	-	-	4/28/2021	-	-	-	-	-	-	-	-	-	-	-	No	No
552	c.1701-?_1899+?del	Deletion (Exons 17-18)	Pathogenic	-	32329911	1	1701	Intron 16	CNV	Deletion	-	< 3	-	-	-	-	-	4/28/2021	-	white/caucasian	-	-	-	Fractures/pseudo-fractures, Gait abnormalities, Lower limb deformities	-	-	-	-	-	No	No
549	c.1701-?_*3357+?del	Deletion (Exons 17-22)	Pathogenic	Uncertain Significance	16636593, 33295633, 32329911	3	1701	Intron 16	CNV	Deletion	-	< 3	-	-	-	-	-	4/28/2021	-	-	-	-	-	Lower Limb Deformities	-	-	-	-	-	No	No
554	c.1702T>C	p.Ser568Pro	Uncertain Significance	-	-	0	1702	Exon 17	Splicing	Intronic	D,D,D,D	< 3	-	-	-	D	-	4/28/2021	-	asian; white/caucasian	probably_damaging(0.966)	tolerated(0.06)	-	Gait Abnormalities, Lower Limb Deformities	-	-	-	-	D	No	Yes
555	c.1705_1706del	p.Leu569GlufsTer12	-	Pathogenic	21050253	1	1705	Exon 17	Small deletion	Frameshift	-	< 3	L569fs	-	[21050253] ppc: Table 1. Variants, excluding synonymous changes found in PHEX and FGF23...number of patients not specified, only one assumed	-	-	4/28/2021	-	Caucasian/Hispanic/African American/Asian American (not specified individually)	-	-	-	-	ppc	-	pvs1: This is a loss of function variant. pm2: No frameshift variants were found in gnomAD exomes or genomes at this position.	-	-	Yes	No
878	c.1706T>G	p.Leu569Arg	-	Uncertain Significance	33639975	1	1706	Exon 17	SNV	Missense	D	< 3	L569R	-	[33639975] pp1: The RenalTube database was used to retrospectively analyze 48 Spanish patients (15 men) from 39 different families, ranging from 3 months to 8 years and 2 months of age at the time of diagnosis (median age of 2.0 years), and with XLH confirmed by genetic analysis... Table 1 Demographic and genetic data of 48 patients belonging to 39 families (2 patients, 1 family) Comments: Author…	D	0	4/28/2021	-	Spanish	D	D	X-22237157-CTG-AGA X-22237157-CT-AG X-22237158-TG-GC X-22237158-TG-GA X-22237158-TG-GT	-	pp1	-	pm2: chrX:22237158 ref:T alt:G was not found in gnomAD exomes or genomes. pp3: The SIFT, MutationTaster, and PolyPhen predictions agree that this variant is possibly or probably damaging.	X-22237158-T-G	D	TRUE	No
879	c.1707_1710dup	p.Tyr571Glufs*12	Pathogenic	-	-	0	1707	Exon 17	Small duplication	Frameshift	-	< 3	-	-	-	-	-	4/28/2021	-	hispanic	-	-	-	-	-	-	-	-	-	No	No
556	c.1708del	p.Ser570Valfs*5	-	Pathogenic	-	0	1708	Exon 17	Small deletion	Deletion	-	< 3	-	-	Personal Submission: Harald Jueppner, Endocrine Unit, Massachusetts General Hospital, Their 10, Boston MA 02114, Online submission only, see Jueppner Variant file	-	-	4/28/2021	-	Caucasian	-	-	-	-	-	-	-	-	-	No	No
557	c.1713T>G	p.Tyr571*	Pathogenic	-	-	0	1713	Exon 17	SNV	Nonsense	A,A,A,A	< 3	-	-	-	-	-	4/28/2021	-	-	-	-	-	-	-	-	-	-	-	No	Yes
559	c.1714G>C	p.Gly572Arg	Uncertain Significance	-	-	0	1714	Exon 17	SNV	Missense	D,D,D,D	< 3	-	-	-	D	-	4/28/2021	-	-	probably_damaging(1)	deleterious(0)	-	-	-	-	-	-	D	No	No
558	c.1714G>A	p.Gly572Ser	Pathogenic	Pathogenic	30238432, 32329911	2	1714	Exon 17	SNV	Missense	-	6-10	G572S	-	[30238432] ppc: case 10 demonstrated a novel missense mutation on sequencing analysis in exon 17 (p.G572S), resulting in the substitution of serine for glycine (p.G572S), the same location as a previously reported pathogenic mutation	D	-	4/28/2021	-	Irish, white/caucasian, black/african-american, Chinese (study location)	D	D	X-22237166-GG-TC X-22237166-GGT-TCC X-22237166-GGT-TCA X-22237166-GGT-AGC X-22237166-GGT-TCG	bowed or bent legs, Lower Limb Deformities, Fractures/Pseudo-Fractures	ppc	-	pm2: chrX:22237166 ref:G alt:A was not found in gnomAD exomes or genomes. pp3: The SIFT, MutationTaster, and PolyPhen predictions agree that this variant is possibly or probably damaging.	X-22237166-G-A	D	Yes	Yes
561	c.1715G>A	p.Gly572Asp	Pathogenic	Likely Pathogenic	11502829, 23079138, 16055933, 16636593, 24926462, 18162710, 30599486	7	1715	Exon 17	SNV	Missense	-	11-20	G572D	-	[11502829] pp1: TABLE 1D. Genotype and phenotype information on patients and affected family members with missense mutations in PHEX....mother and daughter have mutation [16055933] ppc: Table 2. PHEX gene mutations detected in this study....1 patient with no family history [18162710] na3: Fig. 3. Mutations of the PHEX gene identified in Korean patients with X-linked hypophosphatemic rickets....pr…	D	-	4/28/2021	-	white/caucasian, Korean, pacific islander, North American/Australian (study location)	D	D	X-22237167-GT-AC	Reduced_Serum_Phosphate, Lower Limb Deformities, Tooth Abscesses and/or Excessive Dental Caries, Lower limb deformities	ppc, pp1	X-22237167-G-A	pm2: chrX:22237167 ref:G alt:A was not found in gnomAD exomes or genomes. pp3: The SIFT, MutationTaster, and PolyPhen predictions agree that this variant is possibly or probably damaging.	X-22237167-G-A	D	Yes	Yes
560	c.1715G>T	p.Gly572Val	Likely Pathogenic	-	-	0	1715	Exon 17	SNV	Missense	D,D,D,D	< 3	-	-	-	D	-	4/28/2021	-	-	probably_damaging(1)	deleterious(0)	-	-	-	-	-	-	D	No	Yes
562	c.1718C>A	p.Ala573Asp	-	Uncertain Significance	10439971, 16636593, 24926462, 23079138	4	1718	Exon 17	SNV	Missense	-	< 3	A573D	-	[10439971] ppc: Table 1 Mutations in the PHEX gene...1 patient, sporadic [24926462] na3: Table 1. Summary of de novo PHEX mutations in patients with sporadic hypophosphatemic rickets....(all from literature) [23079138] na3: Table 2 De Novo PHEX mutations in patients with sporadic hypophosphatemic rickets....from literature review [16636593] na3: Table 2. PHEX mutations identified in XLH patients …	N	-	4/28/2021	-	French/German/North African/Belgian (not specified individually)	D	D	X-22237170-CT-AC	Other Musculoskeletal Abnormalities	ppc	X-22237170-C-A	pm2: chrX:22237170 ref:C alt:A was not found in gnomAD exomes or genomes. pp3: The SIFT, MutationTaster, and PolyPhen predictions agree that this variant is possibly or probably damaging.	X-22237170-C-A	D	Yes	Yes
563	c.1721T>A	p.Ile574Lys	Likely Pathogenic	Uncertain Significance	29393334	1	1721	Exon 17	SNV	Missense	-	3-5	I574K	-	[29393334] pp1: For the proband in Family 1, a novel missense heterozygous variant c.1721T>A in exon 17 was found, which resulted in a change of the 574th amino acid from isoleucine to lysine, p.574Ile>Lys._x000D_ The sequencing results of exon 17 in the remaining affected family members verified the variant in this pedigree: A single peak (A) in the affected male (II 1 ) and heterozygous peaks (…	D	-	4/28/2021	-	Chinese, ashkenazi jewish; white/caucasian	D	D	X-22237173-TA-AG	Short Stature, Bone Density Abnormalities, Lower Limb Deformities	pp1	X-22237173-T-A	pm2: chrX:22237173 ref:T alt:A was not found in gnomAD exomes or genomes. pp3: The SIFT, MutationTaster, and PolyPhen predictions agree that this variant is possibly or probably damaging.	X-22237173-T-A	D	Yes	Yes
564	c.1723G>A	p.Gly575Arg	Likely Pathogenic	-	-	0	1723	Exon 17	SNV	Missense	D,D,D,D	< 3	-	-	-	D	-	4/28/2021	-	black/african-american	probably_damaging(1)	deleterious(0)	-	Reduced_Serum_Phosphate	-	-	-	-	D	No	Yes
880	c.1723_1727dup	p.Ile577Glufs*2	-	Pathogenic	32329911	1	1723	Exon 17	Small duplication	Frameshift	-	< 3	I577fs	-	[32329911] ps2: We obtained informed consent for clinical and genetic investigations, and peripheral blood samples were collected from all patients and their parents for genetic testing... Table S2 PHEX mutations identified in 53 XLHR patients (Inheritance: de novo) [32329911] ppc: We retrospectively reviewed the clinical features and molecular findings of 53 unrelated patients with XLHR at Child…	-	-	4/28/2021	-	Chinese (study location)	-	-	-	-	ppc, ps2	-	pvs1: This is a loss of function variant. pm2: No frameshift variants were found in gnomAD exomes or genomes at this position.	-	-	TRUE	No
565	c.1724G>A	p.Gly575Glu	Likely Pathogenic	Pathogenic	33049132	1	1724	Exon 17	SNV	Missense	-	< 3	-	-	Personal Submission: Fernandez Lourdes Loidi. Hospital Clinico Universitario. Ed. C (-2) 15706 Santiago de Compostela, Spain, not a paper	-	-	4/28/2021	-	Spanish, white/caucasian	-	-	-	-	-	-	-	-	-	No	No
566	c.1727_1738del	p.Val576_His580delinsAsp	Likely Pathogenic	Uncertain Significance	21050253	1	1727	Exon 17	Small deletion	Deletion	-	3-5	I577del	-	[21050253] ppc: Table 1. Variants, excluding synonymous changes found in PHEX and FGF23....number of patients not specified, only one assumed	-	-	4/28/2021	-	Caucasian/Hispanic/African American/Asian American (not specified individually), hispanic	-	-	-	-	ppc	-	pm2: No deletion variants were found in gnomAD exomes or genomes at this position. pm4: This variant causes an in-frame length change and is not in a repeat region.	-	-	Yes	Yes
567	c.1728_1731dup	p.Val578AsnfsTer5	-	Pathogenic	22695891	1	1728	Exon 17	Small duplication	Frameshift	-	< 3	I577fs	-	[22695891] ppc: Table 1 The PHEX mutations and one DMP1 mutation identified in HR patients in this study...1 patient (not specified if found in other family members), Beck-Nielsen SS, Brixen K, Gram J, Brusgaard K. Mutational analysis of PHEX, FGF23, DMP1, SLC34a3 and CLCN5 in patients with hypophosphatemic rickets. 2012 Journal of Human Genetics. 57(7):453-8	-	-	4/28/2021	-	Danish (study location), Danish	-	-	-	-	ppc	-	pvs1: This is a loss of function variant. pm2: No frameshift variants were found in gnomAD exomes or genomes at this position.	-	-	Yes	No
570	c.1735G>C	p.Gly579Arg	-	Pathogenic	9199930, 11468271, 24926462, 24684036, 12727977, 20838491	6	1735	Exon 17	SNV	Missense	-	< 3	G579R	11468271: fx/abnormal cellular localization 11468271: fx/loss of protein structural stability 11468271: assay/immunofluorescence 11468271: assay/cell surface biotinylation 11468271: assay/pulse-chase assay 11468271: method/site-directed mutagenesis 11468271: method/ plasmid transfection 11468271: model/human cell line, not patient derived 11468271: flg/complete loss of function 12727977: fx/abnor…	[24684036] ps2: Subsequently, by detection of already known mutation in the PHEX gene: c.1735G>A (p.G579R) (exon 17), XLHR was diagnosed. Analysis of the parental PHEX gene did not show the abnormality, which indicated that the child‚Äôs XLHR was caused by de novo mutation of this gene. [11468271] ps3: Using a variety of approaches, including cell surface biotinylation and immunofluorescence, we …	D	-	4/28/2021	-	German, Turkish	D	D	X-22237187-GGA-CGC X-22237187-GGA-AGG X-22237187-GGA-CGG X-22237187-GGA-CGT	-	ppc, ps4m, ps2, pp1, ps3, ppc_het	X-22237187-G-A X-22237187-G-C	pm2: chrX:22237187 ref:G alt:A was not found in gnomAD exomes or genomes. chrX:22237187 ref:G alt:C was not found in gnomAD exomes or genomes. pp3: The SIFT, MutationTaster, and PolyPhen predictions agree that this variant is possibly or probably damaging.	X-22237187-G-A X-22237187-G-C	D	Yes	Yes
568	c.1735G>A	p.Gly579Arg	Pathogenic	Pathogenic	9199930, 23079138, 20838491, 21902834, 29460029, 9768674, 32133333, 15057978, 22577109, 18625346, 33639975, 32329911, 28163769, 19219621, 27884786, 21293852, 20157195, 16636593, 24684036, 24229582	20	1735	Exon 17	SNV	Missense	-	30+	G579R	11468271: fx/abnormal cellular localization 11468271: fx/loss of protein structural stability 11468271: assay/immunofluorescence 11468271: assay/cell surface biotinylation 11468271: assay/pulse-chase assay 11468271: method/site-directed mutagenesis 11468271: method/ plasmid transfection 11468271: model/human cell line, not patient derived 11468271: flg/complete loss of function 12727977: fx/abnor…	[24684036] ps2: Subsequently, by detection of already known mutation in the PHEX gene: c.1735G>A (p.G579R) (exon 17), XLHR was diagnosed. Analysis of the parental PHEX gene did not show the abnormality, which indicated that the child‚Äôs XLHR was caused by de novo mutation of this gene. [11468271] ps3: Using a variety of approaches, including cell surface biotinylation and immunofluorescence, we …	D	-	4/28/2021	-	Northern European/African American/Saudi Arabian/Indian/Southeast Asian (not specified individually), asian, Japanese, Spanish/Portuguese (study location), Turkish, European, North American (study location), Northern European, white/caucasian, Chinese (study location), Polish, Chinese, German, Spanish, European/North African/Caribbean/Asian (not specified individually), British (study location), …	D	D	X-22237187-GGA-CGC X-22237187-GGA-AGG X-22237187-GGA-CGG X-22237187-GGA-CGT	Other Musculoskeletal Abnormalities, Reduced_TmP/GFR_(<LLN), Fractures/Pseudo-Fractures, Gait Abnormalities, Lower Limb Deformities, Tooth Abscesses and/or Excessive Dental Caries, Gait abnormalities, Lower limb deformities, Fractures/pseudo-fractures	ppc, ps4m, ps2, pp1, ps3, ppc_het	X-22237187-G-A X-22237187-G-C	pm2: chrX:22237187 ref:G alt:A was not found in gnomAD exomes or genomes. chrX:22237187 ref:G alt:C was not found in gnomAD exomes or genomes. pp3: The SIFT, MutationTaster, and PolyPhen predictions agree that this variant is possibly or probably damaging.	X-22237187-G-A X-22237187-G-C	D	Yes	Yes
881	c.1735G>T	p.Gly579*	Pathogenic	-	-	0	1735	Exon 17	SNV	Nonsense	A,A,A,A	< 3	-	-	-	-	-	4/28/2021	-	white/caucasian	-	-	-	Fractures/pseudo-fractures, Lower limb deformities	-	-	-	-	-	No	No
571	c.1736G>T	p.Gly579Val	Likely Pathogenic	Likely Pathogenic	10439971, 11502829, 23079138, 16636593, 24926462, 12727977	6	1736	Exon 17	SNV	Missense	-	3-5	G579V	12727977: fx/abnormal cellular localization 12727977: assay/western blot 12727977: method/site-directed mutagenesis 12727977: method/calcium-phosphate coprecipitation 12727977: model/human cell line, not patient derived 12727977: flg/partial loss of function	[12727977] ps3: The wild-type and D237G, Y317F, E581V, and F731Y proteins were terminally glycosylated and secreted into the medium, whereas the C85R, G579R, G579V, S711R, and A720T proteins were trapped inside the transfected cells Comments: FX:TRAFFIC; ASSAY:IB; METHOD:PCR,CAPHOS; MODEL:HUM; FLG:LP; [10439971] ppc: 20% of all the reported mutations are recurrent: R20X was observed five times, P…	D	-	4/28/2021	-	-	D	D	X-22237188-GA-TG X-22237188-GA-TT X-22237188-GA-TC	Other Musculoskeletal Abnormalities, Lower Limb Deformities	ps3, ppc	X-22237188-G-T	pm2: chrX:22237188 ref:G alt:T was not found in gnomAD exomes or genomes. pp3: The SIFT, MutationTaster, and PolyPhen predictions agree that this variant is possibly or probably damaging.	X-22237188-G-T	D	Yes	Yes
569	-	p.Gly579Arg	-	Pathogenic	10439971, 15470265, 23813354, 30682568, 10874297, 9097956, 25894638, 18046499, 12111239, 21604088, 27221261	11	1737	Exon 17	SNV	Missense	-	11-20	G579R	11468271: fx/abnormal cellular localization 11468271: fx/loss of protein structural stability 11468271: assay/immunofluorescence 11468271: assay/cell surface biotinylation 11468271: assay/pulse-chase assay 11468271: method/site-directed mutagenesis 11468271: method/ plasmid transfection 11468271: model/human cell line, not patient derived 11468271: flg/complete loss of function 12727977: fx/abnor…	[24684036] ps2: Subsequently, by detection of already known mutation in the PHEX gene: c.1735G>A (p.G579R) (exon 17), XLHR was diagnosed. Analysis of the parental PHEX gene did not show the abnormality, which indicated that the child‚Äôs XLHR was caused by de novo mutation of this gene. [11468271] ps3: Using a variety of approaches, including cell surface biotinylation and immunofluorescence, we …	D	-	4/28/2021	-	Polish, Chinese, Spanish, French/German/North African/Belgian (not specified individually)	D	D	X-22237187-GGA-CGC X-22237187-GGA-AGG X-22237187-GGA-CGG X-22237187-GGA-CGT	Other Musculoskeletal Abnormalities	ppc, ps4m, ps2, pp1, ps3, ppc_het	X-22237187-G-A X-22237187-G-C	pm2: chrX:22237187 ref:G alt:A was not found in gnomAD exomes or genomes. chrX:22237187 ref:G alt:C was not found in gnomAD exomes or genomes. pp3: The SIFT, MutationTaster, and PolyPhen predictions agree that this variant is possibly or probably damaging.	X-22237187-G-A X-22237187-G-C	D	Yes	No
572	c.1738C>G	p.His580Asp	Likely Pathogenic	-	-	0	1738	Exon 17	SNV	Missense	D,D,D,D	< 3	-	-	-	D	-	4/28/2021	-	hispanic	probably_damaging(0.999)	deleterious(0)	-	Lower Limb Deformities	-	-	-	-	D	No	Yes
573	c.1739A>C	p.His580Pro	-	Uncertain Significance	22101457, 29460029	2	1739	Exon 17	SNV	Missense	-	< 3	H580P	-	[22101457] ppc: Table 2 Genotype, height standard deviation scores (HSDS) at_x000D_ treatment onset, most recent HSDS, median serum phosphate (s-Pi_x000D_ SDS), *median serum alkaline phosphate (s-ALP) (multiples of upper_x000D_ limit of normal age and sex-related reference range), mean phosphate_x000D_ and vitamin D doses, and treatment duration in groups 1 and 2...1 patient [29460029] ppc: Tabl…	D	-	4/28/2021	-	British (study location)	D	D	X-22237191-AT-CC X-22237191-AT-CA X-22237191-AT-CG	-	ppc	X-22237191-A-C	pm2: chrX:22237191 ref:A alt:C was not found in gnomAD exomes or genomes. pp3: The SIFT, MutationTaster, and PolyPhen predictions agree that this variant is possibly or probably damaging.	X-22237191-A-C	D	Yes	No
574	c.1742A>T	p.Glu581Val	-	Likely Pathogenic	11468271, 11311133, 12727977	3	1742	Exon 17	SNV	Missense	-	< 3	E581V	11468271: fx/no functional consequence, rescue of disease phenotype 11468271: assay/immunofluorescence 11468271: assay/cell surface biotinylation 11468271: assay/pulse-chase assay 11468271: method/site-directed mutagenesis 11468271: method/ plasmid transfection 11468271: model/human cell line, not patient derived 11468271: flg/no loss or gain of function 12727977: fx/abnormal endopeptidase activi…	[12727977] ps3: The wild-type and D237G, Y317F, E581V, and F731Y proteins were terminally glycosylated and secreted into the medium, whereas the C85R, G579R, G579V, S711R, and A720T proteins were trapped inside the transfected cells....Endopeptidase activity of secreted and rescued PHEX proteins, assessed using a novel internally quenched fluorogenic peptide substrate, revealed that E581V and S71…	D	-	4/28/2021	-	-	D	D	X-22237194-AA-TG X-22237194-AA-TT X-22237194-AA-TC	-	bs3, ps3	-	pm2: chrX:22237194 ref:A alt:T was not found in gnomAD exomes or genomes. pp3: The SIFT, MutationTaster, and PolyPhen predictions agree that this variant is possibly or probably damaging.	X-22237194-A-T	D	Yes	No
882	c.1750C>T	p.His584Tyr	Likely Pathogenic	-	-	0	1750	Exon 17	SNV	Missense	D,D,D,D	< 3	-	-	-	D	-	4/28/2021	-	white/caucasian	probably_damaging(0.999)	deleterious(0)	-	Lower limb deformities, Tooth abscesses and/or excessive dental caries, Reduced_Serum_Phosphate	-	-	-	-	D	No	Yes
575	c.1751A>C	p.His584Pro	Uncertain Significance	Uncertain Significance	24836714	1	1751	Exon 17	SNV	Missense	-	< 3	H584P	-	[24836714] ppc: In family 2, a novel missense mutation was detected in the proband (II1) and her mother (I2) in which a proline is substituted for a histidine at position 584 as a result of a mutation in exon 17 of the PHEX gene (c.1751A>C; p.His584Pro; Figure 3C)._x000D_ Interestingly, the mother was harbouring another novel missense mutation in codon 395 in exon 11 of the PHEX gene (c.1183G>C),…	D	-	4/28/2021	-	hispanic, Chinese Han	D	D	X-22237203-AT-CC X-22237203-AT-CA X-22237203-AT-CG	Gait Abnormalities, Tooth Abscesses and/or Excessive Dental Caries, Lower Limb Deformities	ppc	X-22237203-A-C	pm2: chrX:22237203 ref:A alt:C was not found in gnomAD exomes or genomes. pp3: The SIFT, MutationTaster, and PolyPhen predictions agree that this variant is possibly or probably damaging.	X-22237203-A-C	D	Yes	Yes
883	c.1753G>A	p.Gly585Arg	Likely Pathogenic	-	-	0	1753	Exon 17	SNV	Missense	D,D,D,D	< 3	-	-	-	D	-	4/28/2021	-	black/african-american	probably_damaging(0.997)	deleterious(0)	-	Lower limb deformities, Reduced_Serum_Phosphate	-	-	-	-	D	No	Yes
576	c.1757T>C	p.Phe586Ser	Uncertain Significance	Uncertain Significance	18625346	1	1757	Exon 17	SNV	Missense	-	3-5	F586S	-	[18625346] pp1: Table 1_x000D_ Mutational analysis of the XLH patients...2 patients from same family (segregation is assumed based on this, authors do not confirm)	D	-	4/28/2021	-	North American (study location), hispanic	D	D	X-22237208-TTT-AGC X-22237209-TT-CA X-22237208-TT-AG X-22237209-TT-CG X-22237209-TT-CC	Lower Limb Deformities	pp1	X-22237209-T-C	pm2: chrX:22237209 ref:T alt:C was not found in gnomAD exomes or genomes. pp3: The SIFT, MutationTaster, and PolyPhen predictions agree that this variant is possibly or probably damaging.	X-22237209-T-C	D	Yes	Yes
577	c.1765_1768del	p.Asn589Valfs*29	Pathogenic	Pathogenic	19219621	1	1765	Exon 17	Small deletion	Frameshift	-	3-5	N589fs	-	[19219621] ppc: Table 1 PHEX mutations found in this study....1 proband, sporadic case, Gaucher C, Walrant-Debray O, Nguyen TM, Esterle L, Garabédian M, Jehan F. PHEX analysis in 118 pedigrees reveals new genetic clues in hypophosphatemic rickets. 2009 Hum Genet, 125(4):401-11	-	-	4/28/2021	-	European, hispanic	-	-	-	Other Musculoskeletal Abnormalities, Lower Limb Deformities, Gait abnormalities, Lower limb deformities, Tooth abscesses and/or excessive dental caries	ppc	X-22237216-TAATG-T	pvs1: This is a loss of function variant. pm2: chrX:22237216 ref:TAATG alt:T was not found in gnomAD exomes or genomes.	-	-	Yes	Yes
579	c.1768+1del	Splice donor	Likely Pathogenic	-	-	0	1768	Intron 17	Splicing	Splice donor	-	< 3	-	-	-	-	-	4/28/2021	-	native american	-	-	-	-	-	-	-	-	-	No	Yes
540	c.1768+?ins	-	-	Pathogenic	9768674	1	1768	Intron 17	Splicing	Unknown	-	< 3	-	-	Dixon PH, Christie PT, Wooding C, Trump D, Grieff M, Holm I, Gertner JM, Schmidtke J, Shah B, Shaw N, Smith C, Tau C, Schlessinger D, Whyte MP, and Thakker RV. Mutational analysis of the PHEX gene in X-linked hypophosphataemia. 1998. Journal of Clinical Endocrinology and Metabolism. 83:3615-3623.	-	-	4/28/2021	-	Northern European	-	-	-	-	-	-	-	-	-	No	No
531	c.1768+? Poly T	-	-	Pathogenic	9768674	1	1768	Intron 17	SNV	Unknown	-	< 3	-	-	Dixon PH, Christie PT, Wooding C, Trump D, Grieff M, Holm I, Gertner JM, Schmidtke J, Shah B, Shaw N, Smith C, Tau C, Schlessinger D, Whyte MP, and Thakker RV. Mutational analysis of the PHEX gene in X-linked hypophosphataemia. 1998. Journal of Clinical Endocrinology and Metabolism. 83:3615-3623.	-	-	4/28/2021	-	Northern European	-	-	-	-	-	-	-	-	-	No	No
586	c.1768+2T>G	Splice donor	-	Pathogenic	24836714, 31102713, 32257293	3	1768	Intron 17	Splicing	Splice donor	D	< 3	G590sd	31102713: fx/exon skipping 31102713: assay/reverse transcription pcr 31102713: method/site-directed mutagenesis 31102713: model/minigene 31102713: flg/partial loss of function	[24836714] ps2: In the 3 sporadic cases (family 7, 8, and 9), the proband (III1) from family 7 carried a splicing mutation c.1768+2T>G in intron 17 (Figure 3I); the proband (III1) from family 8 carried a deletion mutation c.2077_*4delinsA in exon 21 that results in p.Trp692IlefsX2 (Figure 3J); and the proband (III1) from family 9 carried a nonsense mutation c.1645C>T in exon 15 that results in p.…	-	-	4/28/2021	-	Chinese Han	-	-	-	Bone and/or Joint Pain and/or Joint Stiffness, Short Stature, Lower Limb Deformities	ppc, ps2, ps3	X-22237222-T-G	pvs1: This is a loss of function variant. pm2: chrX:22237222 ref:T alt:G was not found in gnomAD exomes or genomes.	X-22237222-T-G	-	Yes	Yes
587	c.1768+177_1768+180dup	Intronic	-	Uncertain Significance	24926462, 21902834	2	1768	Intron 17	Splicing	Intronic	-	< 3	G590int	-	[21902834] ppc: Table 2 PHEX mutations found in this study...patient 27...sporadic [24926462] na3: Table 1. Summary of de novo PHEX mutations in patients with sporadic hypophosphatemic rickets....(all from literature)	-	-	4/28/2021	-	Spanish/Portuguese (study location)	-	-	-	Short Stature, Other Musculoskeletal Abnormalities	ppc	X-22237393-A-ATAAG	pm2: chrX:22237393 ref:A alt:ATAAG was not found in gnomAD exomes or genomes.	-	-	Yes	No
578	c.1768+1G>C	Splice donor	Pathogenic	Pathogenic	18625346, 16636593	2	1768	Intron 17	Splicing	Splice donor	D	3-5	G590sd	-	[18625346] ppc: Table 1 Mutational analysis of the XLH patients...1 patient	-	-	4/28/2021	-	-	-	-	-	-	ppc	X-22237221-G-C	pvs1: This is a loss of function variant. pm2: chrX:22237221 ref:G alt:C was not found in gnomAD exomes or genomes.	X-22237221-G-C	-	Yes	Yes
585	c.1768+1G>A	Splice donor	-	Pathogenic	10439971, 16636593, 28383812	3	1768	Intron 17	Splicing	Splice donor	D	3-5	G590sd	28383812: fx/exon skipping 28383812: assay/reverse transcription pcr 28383812: model/patient rna sample 28383812: flg/partial loss of function	[28383812] ps3: We investigated the effect of c.1768+1G>A on mRNA splicing_x000D_ by RT-PCR analysis of the patient‚Äôs mRNA._x000D_ As shown in Fig. 1B, the mutation resulted in_x000D_ exon 17 skipping. Comments: FX:EXON; ASSAY:RTPCR; MODEL:PTRNA; FLG:LP; [28383812] pp1: Table 2. Mutational analysis of patients with hypophosphatemic rickets....found in 2 members of a family (mother and daughter,…	-	-	4/28/2021	-	Turkish	-	-	-	Lower Limb Deformities	ps3, pp1	X-22237221-G-A	pvs1: This is a loss of function variant. pm2: chrX:22237221 ref:G alt:A was not found in gnomAD exomes or genomes.	X-22237221-G-A	-	Yes	Yes
584	c.1768+2del	Splice donor	Pathogenic	-	-	0	1768	Intron 17	Splicing	Splice donor	-	< 3	-	-	-	-	-	4/28/2021	-	-	-	-	-	-	-	-	-	-	-	No	Yes
588	c.1768+5G>A	Intronic	Pathogenic	Likely Pathogenic	15057978, 24926462, 18162710, 31102713	4	1768	Intron 17	Splicing	Intronic	-	6-10	G590int	31102713: fx/exon skipping 31102713: assay/reverse transcription pcr 31102713: method/site-directed mutagenesis 31102713: model/minigene 31102713: flg/partial loss of function	[31102713] pvs1: exon 17 skipping [31102713] ps3: Among minigene-2 mutants (Table 2), c.1482+1G>C and c.1482+5G>C resulted in exon 13_x000D_ skipping, c.1768+2T>G and c.1768+5G>A resulted in exon 17 skipping, and c.1899+1G>T_x000D_ and c.1899+5G>A caused exon 18 skipping (Fig. 1). Comments: FX:EXON; ASSAY:RTPCR; METHOD:SITE; MODEL:MINI; FLG:LP; [18162710] pp3: For novel splice variants, automated…	-	-	4/28/2021	-	white/caucasian, Polish, black/african-american, Korean	-	-	-	Gait Abnormalities, Lower limb deformities, Lower Limb Deformities	ppc, ps3, pvs1, pp3	X-22237225-G-A	pm2: chrX:22237225 ref:G alt:A was not found in gnomAD exomes or genomes.	-	-	Yes	Yes
581	c.1768+2dup	Intronic	Likely Pathogenic	Pathogenic	19219621	1	1768	Intron 17	Splicing	Intronic	-	< 3	-	-	-	-	-	4/28/2021	-	-	-	-	-	-	-	-	-	-	-	No	Yes
580	c.1768+3_1768+4insT	Intronic	-	Uncertain Significance	15057978	1	1768	Intron 17	Splicing	Intronic	-	< 3	G590int	-	[15057978] ppc: TABLE II. Various PHEX Gene Mutations in Polish Patients With X-Linked Hypophosphatemia....sporadic case	-	-	4/28/2021	-	Polish	-	-	-	-	ppc	X-22237223-A-AT	pm2: chrX:22237223 ref:A alt:AT was not found in gnomAD exomes or genomes.	-	-	Yes	No
583	c.1768+4_1768+7del	Intronic	Uncertain Significance	-	-	0	1768	Intron 17	Splicing	Intronic	-	< 3	-	-	-	-	-	4/28/2021	-	-	-	-	-	-	-	-	-	-	-	No	Yes
590	c.1769-?_2070+?dup	Gain (Exons 18-20)	Likely Pathogenic	-	-	0	1769	Intron 17	CNV	Duplication	-	< 3	-	-	-	-	-	4/28/2021	-	white/caucasian	-	-	-	-	-	-	-	-	-	No	No
885	c.1769-10C>T	Intronic	-	Benign	33295632	1	1769	Intron 17	Splicing	Intronic	-	< 3	G590inta	-	[19219621] bs1: Table 3 PHEX polymorphisms and their frequencies in_x000D_ this study versus in the European_x000D_ population....european population 25-37.5% vs. 30% in cohort [33295632] na1: The aim of this work was to investigate the clinical phenotype, therapeutic strategies, and molecular background of HR in children hospitalised in our clinic... In 10 of 11 patients, PHEX gene mutations wer…	-	-	4/28/2021	X-22239720-C-T	-	-	-	-	-	bs1	X-22239720-C-T	bs1: The overall allele frequency for chrX:22239720 ref:C alt:T is 0.264 in gnomAD exomes. ba1: The overall allele frequency for chrX:22239720 ref:C alt:T is 0.264 in gnomAD exomes.	-	-	TRUE	Yes
884	c.1769-2A>G	Splice acceptor	Pathogenic	-	-	0	1769	Intron 17	Splicing	Splice acceptor	-	< 3	-	-	-	-	-	4/28/2021	-	white/caucasian	-	-	-	Reduced_Serum_Phosphate, Gait abnormalities, Lower limb deformities, Fractures/pseudo-fractures, Tooth abscesses and/or excessive dental caries	-	-	-	-	-	No	No
886	c.1769-2del	Splice acceptor	-	Pathogenic	32257293	1	1769	Intron 17	Splicing	Splice acceptor	-	3-5	G590sa	-	[32257293] pp1: We encountered a 4-year-old boy with a novel variant in the phosphate-regulating neutral endopeptidase homolog X-linked (PHEX) gene who presented with a short stature, genu valgum, and scaphocephaly. The same mutation was identified in his mother and sister; however, the patient presented with a more severe case...The amplicons generated by PCR with the designed primers were Sange…	-	-	4/28/2021	-	Japanese (study location)	-	-	-	-	pp1	X-22239727-TAG-T	pvs1: This is a loss of function variant. pm2: chrX:22239727 ref:TAG alt:T was not found in gnomAD exomes or genomes.	-	-	TRUE	No
591	c.1769-1G>A	Splice acceptor	-	Pathogenic	30599486, 26559751	2	1769	Intron 17	Splicing	Splice acceptor	D	< 3	G590sa	26559751: fx/activation of cryptic splice site 26559751: assay/reverse transcription pcr 26559751: method/ plasmid transfection 26559751: model/non-human mammalian cell line	[26559751] ps3: Through direct sequencing, a_x000D_ novel splice site mutation was found at c.1769-1 (IVS 17) on the_x000D_ PHEX gene of the proband, changing from G to A (Figure 1b)....The results of exon trapping, a cell-based assay, demonstrated that_x000D_ c.1771_c.1772 is actually the cryptic site. The first 4 bp (GTAG) of_x000D_ exon 18 were skipped out abnormally in the mutational group_x0…	0	0	4/28/2021	0	Chinese	0	0	0	Other Musculoskeletal Abnormalities, Short Stature, Lower Limb Deformities, Bone Density Abnormalities	ppc, pm6, ps3	X-22239729-G-A	pvs1: This is a loss of function variant. pm2: chrX:22239729 ref:G alt:A was not found in gnomAD exomes or genomes.	X-22239729-G-A	0	Yes	No
589	c.1769-1G>C	Splice acceptor	-	Pathogenic	21050253, 31102713	2	1769	Intron 17	Splicing	Splice acceptor	D	< 3	G590sa	31102713: fx/exon skipping 31102713: fx/activation of cryptic splice site 31102713: assay/reverse transcription pcr 31102713: method/site-directed mutagenesis 31102713: model/minigene 31102713: flg/partial loss of function 31102713: flg/gain of function	[31102713] ps3: As shown in Fig._x000D_ 3C, c.1769-1G>C results in three major RT-PCR products._x000D_ After cloning and sequencing of_x000D_ these products, the majority of them (360bp fragment, 70%) were caused by activation of a_x000D_ cryptic splice acceptor site AG in exon 18, resulting in exon 17 skipping plus deletion of_x000D_ GTAG in exon 18. Comments: FX:EXON,SPLICE; ASSAY:RTPCR; METHOD…	-	-	4/28/2021	-	Caucasian/Hispanic/African American/Asian American (not specified individually)	-	-	-	-	ps3, ppc	X-22239729-G-C	pvs1: This is a loss of function variant. pm2: chrX:22239729 ref:G alt:C was not found in gnomAD exomes or genomes.	X-22239729-G-C	-	Yes	No
592	c.1775_1778dup	p.Tyr593*	-	Pathogenic	29460029	1	1775	Exon 18	Small duplication	Nonsense	-	< 3	Y593X	-	[29460029] ppc: Table 2 PHEX gene mutations identified in this cohort....number of patients not specified (so only 1 assumed), lab results and phenotypes only given across the whole cohort (no individual records given) [19219621] ppc: Table 1 PHEX mutations found in this study...1 proband, sporadic case	-	-	4/28/2021	-	British (study location)	-	-	X-22239739-AT-GA	-	ppc	X-22239740-T-A X-22239734-A-AAAAT	pvs1: This is a loss of function variant. pm2: chrX:22239740 ref:T alt:A was not found in gnomAD exomes or genomes. chrX:22239740 ref:T alt:G was not found in gnomAD exomes or genomes. chrX:22239734 ref:A alt:AAAAT was not found in gnomAD exomes or genomes.	X-22239740-T-A X-22239740-T-G	-	Yes	Yes
594	c.1779_1782dup	p.Lys595*	Pathogenic	Pathogenic	32329911, 19219621	2	1779	Exon 18	Small duplication	Nonsense	-	3-5	-	-	-	-	-	4/28/2021	-	Chinese (study location)	-	-	-	bowed or bent legs	-	-	-	-	-	No	Yes
595	c.1779T>G	p.Tyr593*	Pathogenic	-	-	0	1779	Exon 18	SNV	Nonsense	A,A,A,A	< 3	-	-	-	-	-	4/28/2021	-	white/caucasian	-	-	-	-	-	-	-	-	-	No	Yes
593	c.1779T>A	p.Tyr593*	-	Pathogenic	19219621	1	1779	Exon 18	SNV	Nonsense	-	< 3	Y593X	-	[29460029] ppc: Table 2 PHEX gene mutations identified in this cohort....number of patients not specified (so only 1 assumed), lab results and phenotypes only given across the whole cohort (no individual records given) [19219621] ppc: Table 1 PHEX mutations found in this study...1 proband, sporadic case, Gaucher C, Walrant-Debray O, Nguyen TM, Esterle L, Garabédian M, Jehan F. PHEX analysis in 11…	-	-	4/28/2021	-	European, European/North African/Caribbean/Asian (not specified individually)	-	-	X-22239739-AT-GA	Other Musculoskeletal Abnormalities, Lower Limb Deformities	ppc	X-22239740-T-A X-22239734-A-AAAAT	pvs1: This is a loss of function variant. pm2: chrX:22239740 ref:T alt:A was not found in gnomAD exomes or genomes. chrX:22239740 ref:T alt:G was not found in gnomAD exomes or genomes. chrX:22239734 ref:A alt:AAAAT was not found in gnomAD exomes or genomes.	X-22239740-T-A X-22239740-T-G	-	Yes	No
597	c.1783_1784insTGAT	p.Lys595MetfsTer13	-	Pathogenic	16636593, 23813354, 9199930	3	1783	Exon 18	Small insertion	Frameshift	-	< 3	K595fs	-	[9199930] ppc: Table 3. PEX Mutations in HYP Families....1 patient [16636593] na3: Table 2. PHEX mutations identified in XLH patients to date [2, 3, 6, 7, 10, 12‚Äì20] [23813354] na3: Table 2‚ÄÉA literature review on mutations in the Chinese patients with XLH.	-	-	4/28/2021	-	German	-	-	-	-	ppc	X-22239744-A-ATGAT	pvs1: This is a loss of function variant. pm2: chrX:22239744 ref:A alt:ATGAT was not found in gnomAD exomes or genomes.	-	-	Yes	No
598	c.1787dup	p.Asn596LysfsTer11	-	Likely Pathogenic	16636593	1	1787	Exon 18	Small insertion	Frameshift	-	< 3	N596fs	-	[16636593] na3: Table 2. PHEX mutations identified in XLH patients to date [2, 3, 6, 7, 10, 12‚Äì20]....phexdb reference, personal submission, Personal Submission: Compton J, and Bale S. GeneDx Inc. 9700 Great Seneca Highway suite 211 Rockville MD 20850, 2002	-	-	4/28/2021	-	-	-	-	-	-	-	X-22239743-T-TA	pvs1: This is a loss of function variant. pm2: chrX:22239743 ref:T alt:TA was not found in gnomAD exomes or genomes.	-	-	Yes	No
599	c.1789G>T	p.Gly597*	Pathogenic	-	-	0	1789	Exon 18	SNV	Nonsense	A,A,A,A	< 3	-	-	-	-	-	4/28/2021	-	white/caucasian	-	-	-	-	-	-	-	-	-	No	Yes
600	c.1800dup	p.Pro601Serfs*6	Pathogenic	-	-	0	1800	Exon 18	Small duplication	Frameshift	-	3-5	-	-	-	-	-	4/28/2021	-	-	-	-	-	-	-	-	-	-	-	No	Yes
602	c.1802del	p.Pro601Leufs*18	-	Uncertain Significance	16636593	1	1802	Exon 18	Small deletion	Frameshift	-	< 3	P601fs	-	[16636593] na3: Table 2. PHEX mutations identified in XLH patients to date [2, 3, 6, 7, 10, 12‚Äì20]....phexdb reference, personal submission, Personal Submission: Marcadier J, Sabbagh Y., and Tenenhouse HS. Montreal Children's Hospital Research Institute.2300 Tupper st, Montreal, Quebec, H3H 1P3 Canada. 2000	-	-	4/28/2021	-	French Canadian	-	-	-	-	-	-	pvs1: This is a loss of function variant. pm2: No frameshift variants were found in gnomAD exomes or genomes at this position.	-	-	Yes	No
603	c.1805G>A	p.Trp602*	-	Pathogenic	25983897	1	1805	Exon 18	SNV	Nonsense	-	< 3	W602X	-	[19513579] pm6: The clinical diagnosis of hypophosphatemic rickets in patient 1 was confirmed at the age of 10 years by detection of a heterozygous nonsense mutation of codon 602 in exon 18 of the PHEX gene (TGG>TGA, c.1806G>A), which replaced a tryptophane residue with a premature stop codon (W602X; data not shown). There was no family history of hypophosphatemic rickets and the mutation was not…	-	-	4/28/2021	-	Belgian (study location)	-	-	X-22239766-GG-AA	Short Stature, Fractures/Pseudo-Fractures, Lower Limb Deformities, Kidney Disease, Thyroid	ppc, ppc_het, pm6, pp1	X-22239766-G-A X-22239767-G-A	pvs1: This is a loss of function variant. pm2: chrX:22239766 ref:G alt:A was not found in gnomAD exomes or genomes. chrX:22239767 ref:G alt:A was not found in gnomAD exomes or genomes.	X-22239766-G-A X-22239767-G-A	-	Yes	Yes
605	c.1806dup	p.Trp603Valfs*4	Pathogenic	-	-	0	1806	Exon 18	Small duplication	Frameshift	-	< 3	-	-	-	-	-	4/28/2021	-	-	-	-	-	-	-	-	-	-	-	No	Yes
606	c.1806G>A	p.Trp602*	Pathogenic	Pathogenic	19513579, 28383812, 19219621	3	1806	Exon 18	SNV	Nonsense	-	3-5	W602X	-	[19513579] pm6: The clinical diagnosis of hypophosphatemic rickets in patient 1 was confirmed at the age of 10 years by detection of a heterozygous nonsense mutation of codon 602 in exon 18 of the PHEX gene (TGG>TGA, c.1806G>A), which replaced a tryptophane residue with a premature stop codon (W602X; data not shown). There was no family history of hypophosphatemic rickets and the mutation was not…	-	-	4/28/2021	-	European	-	-	X-22239766-GG-AA	Short Stature, Other Musculoskeletal Abnormalities, Lower Limb Deformities	ppc, ppc_het, pm6, pp1	X-22239766-G-A X-22239767-G-A	pvs1: This is a loss of function variant. pm2: chrX:22239766 ref:G alt:A was not found in gnomAD exomes or genomes. chrX:22239767 ref:G alt:A was not found in gnomAD exomes or genomes.	X-22239766-G-A X-22239767-G-A	-	Yes	Yes
604	c.1806del	p.Trp602Cysfs*17	Pathogenic	-	-	0	1806	Exon 18	Small deletion	Frameshift	-	< 3	-	-	-	-	-	4/28/2021	-	white/caucasian	-	-	-	Tooth Abscesses and/or Excessive Dental Caries, Lower Limb Deformities	-	-	-	-	-	No	Yes
607	c.1809G>A	p.Trp603*	Pathogenic	Pathogenic	23813354, 21293852, 18046499, 19513579	4	1809	Exon 18	SNV	Nonsense	-	3-5	W603X	-	[18046499] pp1: The proband (I2) and her daughter (II1) in family 3 showed a nonsense mutation c.1809G>A, which caused a subsequent change of the tryptophan codon to stop codon and truncation at p.603 (Fig. 1C). [18625346] ppc: Table 1 Mutational analysis of the XLH patients...1 patient [21293852] na3: Fig. 2 The distribution of PHEX gene mutations among Chinese with XLH is shown. Mutations in ex…	-	-	4/28/2021	-	British, Chinese Han	-	-	X-22239769-GG-AA	-	ppc, pp1	X-22239767-GTGGTCTAC-G X-22239770-G-A	pvs1: This is a loss of function variant. pm2: chrX:22239767 ref:GTGGTCTAC alt:G was not found in gnomAD exomes or genomes. chrX:22239769 ref:G alt:A was not found in gnomAD exomes or genomes. chrX:22239770 ref:G alt:A was not found in gnomAD exomes or genomes.	X-22239769-G-A X-22239770-G-A	-	Yes	Yes
608	c.1809_1816del	p.Trp603*	-	Pathogenic	18625346, 16636593	2	1809	Exon 18	Small deletion	Nonsense	-	< 3	W603X, W603fs	-	[18046499] pp1: The proband (I2) and her daughter (II1) in family 3 showed a nonsense mutation c.1809G>A, which caused a subsequent change of the tryptophan codon to stop codon and truncation at p.603 (Fig. 1C). [18625346] ppc: Table 1 Mutational analysis of the XLH patients...1 patient [21293852] na3: Fig. 2 The distribution of PHEX gene mutations among Chinese with XLH is shown. Mutations in ex…	-	-	4/28/2021	-	North American (study location)	-	-	, X-22239769-GG-AA	-	, ppc, pp1	, X-22239767-GTGGTCTAC-G X-22239770-G-A	pvs1: This is a loss of function variant. pm2: chrX:22239767 ref:GTGGTCTAC alt:G was not found in gnomAD exomes or genomes. chrX:22239769 ref:G alt:A was not found in gnomAD exomes or genomes. chrX:22239770 ref:G alt:A was not found in gnomAD exomes or genomes.	, X-22239769-G-A X-22239770-G-A	-	Yes	No
887	c.1812del	p.Thr605Leufs*14	Pathogenic	-	-	0	1812	Exon 18	Small deletion	Frameshift	-	6-10	-	-	-	-	-	4/28/2021	-	hispanic	-	-	-	Reduced_TmP/GFR_(<LLN), Reduced_Serum_Phosphate, Gait abnormalities, Lower limb deformities	-	-	-	-	-	No	No
609	c.1818_1821dup	p.Glu608Ilefs*6	Pathogenic	-	-	0	1818	Exon 18	Small duplication	Frameshift	-	< 3	-	-	-	-	-	4/28/2021	-	hispanic	-	-	-	Gait Abnormalities, Lower Limb Deformities	-	-	-	-	-	No	No
610	c.1825_1828dup	p.Lys610Argfs*4	-	Pathogenic	32329911	1	1825	Exon 18	Small insertion	Frameshift	-	< 3	-	-	Personal Submission: Bixia Zheng, Nanjing Key Laboratory of pediatrics, Guangzhou Road 72, Nanjing, China, The 2 variants from Bixia Zheng from 2016 have now been published with other variants this year see attached paper “jbmr.4035.pdf”	-	-	4/28/2021	-	Chinese	-	-	-	-	-	-	-	-	-	No	No
611	c.1825G>T	p.Glu609*	-	Pathogenic	21902834	1	1825	Exon 18	SNV	Nonsense	-	< 3	E609X	-	[21902834] ppc: Table 2 PHEX mutations found in this study...patient 28...sporadic [21293852] na3: Fig. 2 The distribution of PHEX gene mutations among Chinese with XLH is shown. Mutations in exon 18, in which the zinc-binding domain is_x000D_ located, are the most common and account for 30% (4/13) of PHEX mutations in Chinese subjects.....all references [24926462] na3: Table 1. Summary of de nov…	-	-	4/28/2021	-	Spanish, Spanish/Portuguese (study location)	-	-	X-22239786-GA-TG X-22239786-GAA-TAG	Short Stature, Other Musculoskeletal Abnormalities	ppc	X-22239786-G-T	pvs1: This is a loss of function variant. pm2: chrX:22239786 ref:G alt:T was not found in gnomAD exomes or genomes.	X-22239786-G-T	-	Yes	Yes
612	c.1826_1830del	p.Glu609Valfs*2	-	Pathogenic	16636593	1	1826	Exon 18	Small deletion	Frameshift	-	3-5	E609fs	-	[16636593] pp1: PCR and direct sequencing was performed for all exons and intron-exon boundaries of the PHEX gene in two XLH families. Two novel mutations, including a missense mutation (L206W) in exon 5 and a frameshift mutation (nucleotide 1826_ 1830delAAAAG, stop after codon 610) in exon 18 were discovered and the laboratory and radiographic findings for these patients analyzed...The proband, …	-	-	4/28/2021	-	Taiwanese	-	-	-	Tooth Abscesses and/or Excessive Dental Caries, Short Stature, Lower Limb Deformities	pp1	X-22239783-GAAGAA-G	pvs1: This is a loss of function variant. pm2: chrX:22239783 ref:GAAGAA alt:G was not found in gnomAD exomes or genomes.	-	-	Yes	No
888	-	p.Glu609*	-	Pathogenic	24926462, 23079138, 21293852	3	1827	Exon 18	SNV	Nonsense	A	< 3	E609X	-	[21902834] ppc: Table 2 PHEX mutations found in this study...patient 28...sporadic [21293852] na3: Fig. 2 The distribution of PHEX gene mutations among Chinese with XLH is shown. Mutations in exon 18, in which the zinc-binding domain is_x000D_ located, are the most common and account for 30% (4/13) of PHEX mutations in Chinese subjects.....all references [24926462] na3: Table 1. Summary of de nov…	-	0	4/28/2021	-	-	-	-	X-22239786-GAA-TAG X-22239786-GA-TG	-	ppc	X-22239786-G-T	pvs1: This is a loss of function variant. pm2: chrX:22239786 ref:G alt:T was not found in gnomAD exomes or genomes.	X-22239786-G-T	-	TRUE	No
614	c.1828_1832dup	p.Phe611Leufs*10	Pathogenic	-	-	0	1828	Exon 18	Small duplication	Frameshift	-	< 3	-	-	-	-	-	4/28/2021	-	white/caucasian	-	-	-	Reduced_TmP/GFR_(<LLN), Reduced_Serum_Phosphate, Gait abnormalities, Lower limb deformities, Tooth abscesses and/or excessive dental caries	-	-	-	-	-	No	Yes
613	c.1828_1829dup	p.Phe611Serfs*9	Pathogenic	-	-	0	1828	Exon 18	Small duplication	Frameshift	-	< 3	-	-	-	-	-	4/28/2021	-	-	-	-	-	-	-	-	-	-	-	No	Yes
615	c.1830del	p.Lys610Asnfs*9	-	Pathogenic	22101457, 29460029	2	1830	Exon 18	Small deletion	Frameshift	-	< 3	K610fs	-	[22101457] ppc: Table 2 Genotype, height standard deviation scores (HSDS) at_x000D_ treatment onset, most recent HSDS, median serum phosphate (s-Pi_x000D_ SDS), *median serum alkaline phosphate (s-ALP) (multiples of upper_x000D_ limit of normal age and sex-related reference range), mean phosphate_x000D_ and vitamin D doses, and treatment duration in groups 1 and 2.....1 patient [29460029] ppc: Ta…	-	-	4/28/2021	-	British (study location)	-	-	-	-	ppc	X-22239790-AG-A	pvs1: This is a loss of function variant. pm2: chrX:22239790 ref:AG alt:A was not found in gnomAD exomes or genomes.	-	-	Yes	No
616	c.1832_1833del	p.Phe611*	-	Pathogenic	9199930, 16636593	2	1832	Exon 18	Small deletion	Frameshift	-	< 3	F611fs	-	[9199930] ppc: Table 3. PEX Mutations in HYP Families...1 patient [16636593] na3: Table 2. PHEX mutations identified in XLH patients to date [2, 3, 6, 7, 10, 12‚Äì20], Francis F, Strom TM, Hennig S, Boddrich A, Lorenz B, Brandau O, Mohnike KL, Cagnoli M, Steffens C, Klages S, Borzym K, Pohl T, Oudet C, Econs MJ, Rowe PS, Reinhardt R, Meitinger T, and Lehrach H. Genomic organization of the human P…	-	-	4/28/2021	-	German	-	-	-	-	ppc	X-22239791-GTT-G	pvs1: This is a loss of function variant. pm2: chrX:22239791 ref:GTT alt:G was not found in gnomAD exomes or genomes.	-	-	Yes	No
618	c.1843dup	p.Thr615Asnfs*6	Pathogenic	Pathogenic	19219621	1	1843	Exon 18	Small duplication	Frameshift	-	< 3	-	-	-	-	-	4/28/2021	-	-	-	-	-	-	-	-	-	-	-	No	Yes
617	c.1843del	p.Thr615Glnfs*4	Pathogenic	Pathogenic	23813354, 21293852	2	1843	Exon 18	Small deletion	Frameshift	-	3-5	T615fs	-	[21293852] ppc: Patient 1 was hemizygous for a single nucleotide deletion (c.1843 del A) in exon 18 of the PHEX gene, resulting in a frameshift and early translational termination that is predicted to produce a protein that is truncated at amino acid residue 617. [19219621] ppc: Table 1 PHEX mutations found in this study...1 proband, sporadic case [23813354] na3: Table 2‚ÄÉA literature review on …	-	-	4/28/2021	-	Chinese	-	-	-	Lower limb deformities	ppc	X-22239798-G-GA X-22239798-GA-G	pvs1: This is a loss of function variant. pm2: chrX:22239798 ref:G alt:GA was not found in gnomAD exomes or genomes. chrX:22239798 ref:GA alt:G was not found in gnomAD exomes or genomes.	-	-	Yes	No
620	c.1844_1847dup	p.Lys616Asnfs*6	Pathogenic	Pathogenic	21050253	1	1844	Exon 18	Small duplication	Frameshift	-	< 3	-	-	-	-	-	4/28/2021	-	white/caucasian	-	-	-	-	-	-	-	-	-	No	Yes
889	c.1844_1845del	p.Thr615Lysfs*5	-	Pathogenic	32329911	1	1844	Exon 18	Small deletion	Frameshift	-	< 3	T615fs	-	[32329911] ps2: We obtained informed consent for clinical and genetic investigations, and peripheral blood samples were collected from all patients and their parents for genetic testing... Table S2 PHEX mutations identified in 53 XLHR patients (Inheritance: de novo) [32329911] ppc: We retrospectively reviewed the clinical features and molecular findings of 53 unrelated patients with XLHR at Child…	-	-	4/28/2021	-	Chinese (study location)	-	-	-	-	ppc, ps2	X-22239798-G-GA X-22239803-AAC-A	pvs1: This is a loss of function variant. pm2: chrX:22239798 ref:G alt:GA was not found in gnomAD exomes or genomes. chrX:22239803 ref:AAC alt:A was not found in gnomAD exomes or genomes.	-	-	TRUE	No
622	c.1847_1848del	p.Lys616Metfs*4	Pathogenic	-	-	0	1847	Exon 18	Small deletion	Frameshift	-	< 3	-	-	-	-	-	4/28/2021	-	hispanic	-	-	-	Lower Limb Deformities	-	-	-	-	-	No	No
623	c.1848del	p.Lys616Asnfs*3	Pathogenic	Pathogenic	18625346, 20157195	2	1848	Exon 18	Small deletion	Frameshift	-	11-20	K616fs	-	[20157195] ps4m: PHEX mutations were confirmed in six of 10 subjects in the treatment cohort (two c1721C>G, three c1848delA, one c.2030_2031dupCA), and in four of five in the nontreatment cohort (one each, c1586 + 6T>C, c328_330delAAT, and 1735G>A; and one with both c58C>T and c281A>G). [18625346] pp1: Table 1 Mutational analysis of the XLH patients....6 patients from same family (segregation is …	-	-	4/28/2021	-	North American (study location), white/caucasian	-	-	-	-	ps4m, ppc, pp1	X-22239801-A-AAAAC X-22239805-CA-C	pvs1: This is a loss of function variant. pm2: chrX:22239801 ref:A alt:AAAAC was not found in gnomAD exomes or genomes. chrX:22239805 ref:CA alt:C was not found in gnomAD exomes or genomes.	-	-	Yes	Yes
624	c.1848dup	p.Cys617Metfs*4	-	Uncertain Significance	16636593	1	1848	Exon 18	Small insertion	Frameshift	-	< 3	C617fs	-	[16636593] na3: Table 2. PHEX mutations identified in XLH patients to date [2, 3, 6, 7, 10, 12‚Äì20]....phexdb, personal submission, Personal Submission: Compton J, and Bale S. GeneDx Inc. 9700 Great Seneca Highway suite 211 Rockville MD 20850, 2002	-	-	4/28/2021	-	-	-	-	-	-	-	X-22239805-C-CA	pvs1: This is a loss of function variant. pm2: chrX:22239805 ref:C alt:CA was not found in gnomAD exomes or genomes.	-	-	Yes	No
625	c.1850G>T	p.Cys617Phe	Uncertain Significance	-	-	0	1850	Exon 18	SNV	Missense	D,D,D,D	3-5	-	-	-	D	-	4/28/2021	-	hispanic	probably_damaging(1)	deleterious(0)	-	Gait Abnormalities, Fractures/Pseudo-Fractures, Lower Limb Deformities	-	-	-	-	D	No	No
626	c.1854_1857dup	p.Asn620Aspfs*2	Pathogenic	Pathogenic	19219621	1	1854	Exon 18	Small duplication	Frameshift	-	< 3	-	-	-	-	-	4/28/2021	-	-	-	-	-	-	-	-	-	-	-	No	Yes
630	c.1859_1862dup	p.Tyr622Profs*3	-	Pathogenic	26051471	1	1859	Exon 18	Small insertion	Frameshift	-	< 3	Y622fs	-	[26051471] ppc: Table 3_x000D_ PHEX mutations identified in the present series of HR patients.....unknown whether mutation is inherited, one patient	-	-	4/28/2021	-	Italian	-	-	-	-	ppc	X-22239818-T-TAACC	pvs1: This is a loss of function variant. pm2: chrX:22239818 ref:T alt:TAACC was not found in gnomAD exomes or genomes.	-	-	Yes	No
628	c.1861C>T	p.Gln621*	-	Pathogenic	22101457, 22913777	2	1861	Exon 18	SNV	Nonsense	-	< 3	Q621X	-	[22101457] ppc: Table 2 Genotype, height standard deviation scores (HSDS) at_x000D_ treatment onset, most recent HSDS, median serum phosphate (s-Pi_x000D_ SDS), *median serum alkaline phosphate (s-ALP) (multiples of upper_x000D_ limit of normal age and sex-related reference range), mean phosphate_x000D_ and vitamin D doses, and treatment duration in groups 1 and 2...1 patient [22913777] na3: Bulk…	-	-	4/28/2021	-	British (study location)	-	-	X-22239822-CAG-TGA X-22239822-CAG-TAA	-	ppc	X-22239822-C-T	pvs1: This is a loss of function variant. pm2: chrX:22239822 ref:C alt:T was not found in gnomAD exomes or genomes.	X-22239822-C-T	-	Yes	No
629	c.1862A>G	p.Gln621Arg	-	Uncertain Significance	9768674, 16636593, 21604088	3	1862	Exon 18	SNV	Missense	-	< 3	Q621R	-	[9768674] ppc: Table 1: PHEX mutations and polymorphisms in XLH patients....number of patients not specified, only one assumed [16636593] na3: Table 2. PHEX mutations identified in XLH patients to date [2, 3, 6, 7, 10, 12‚Äì20], Dixon PH, Christie PT, Wooding C, Trump D, Grieff M, Holm I, Gertner JM, Schmidtke J, Shah B, Shaw N, Smith C, Tau C, Schlessinger D, Whyte MP, and Thakker RV. Mutational…	D	-	4/28/2021	-	Northern European/African American/Saudi Arabian/Indian/Southeast Asian (not specified individually), Northern European	D	D	X-22239823-AG-GC X-22239823-AG-GT X-22239823-AG-GA X-22239822-CAG-AGA X-22239822-CA-AG	-	ppc	X-22239823-A-G	pm2: chrX:22239823 ref:A alt:G was not found in gnomAD exomes or genomes. pp3: The SIFT, MutationTaster, and PolyPhen predictions agree that this variant is possibly or probably damaging.	X-22239823-A-G	D	Yes	No
890	c.1873_1876dup	p.Tyr626Leufs*22	Pathogenic	-	-	0	1873	Exon 18	Small duplication	Frameshift	-	< 3	-	-	-	-	-	4/28/2021	-	hispanic	-	-	-	Reduced_TmP/GFR_(<LLN), Reduced_Serum_Phosphate, Gait abnormalities, Lower limb deformities, Tooth abscesses and/or excessive dental caries	-	-	-	-	-	No	No
631	c.1874_1875dup	p.Tyr626Ilefs*8	-	Pathogenic	29460029	1	1874	Exon 18	Small duplication	Frameshift	-	< 3	Y626fs	-	[29460029] ppc: Table 2 PHEX gene mutations identified in this cohort....number of patients not specified (so only 1 assumed), lab results and phenotypes only given across the whole cohort (no individual records given)	-	-	4/28/2021	-	British (study location)	-	-	-	-	ppc	X-22239833-C-CTA	pvs1: This is a loss of function variant. pm2: chrX:22239833 ref:C alt:CTA was not found in gnomAD exomes or genomes.	-	-	Yes	No
632	c.1875T>G	p.Tyr625*	Pathogenic	-	-	0	1875	Exon 18	SNV	Nonsense	A,A,A,A	< 3	-	-	-	-	-	4/28/2021	-	white/caucasian	-	-	-	-	-	-	-	-	-	No	Yes
891	c.1875_1882dup	p.Lys628Ilefs*8	Pathogenic	-	-	0	1875	Exon 18	Small duplication	Frameshift	-	< 3	-	-	-	-	-	4/28/2021	-	white/caucasian	-	-	-	Lower limb deformities, Reduced_Serum_Phosphate	-	-	-	-	-	No	No
633	c.1880G>A	p.Trp627*	Pathogenic	-	-	0	1880	Exon 18	SNV	Nonsense	A,A,A,A	< 3	-	-	-	-	-	4/28/2021	-	hispanic	-	-	-	Fractures/Pseudo-Fractures, Gait Abnormalities, Lower Limb Deformities, Tooth Abscesses and/or Excessive Dental Caries	-	-	-	-	-	No	Yes
635	-	p.Trp627*	-	Pathogenic	19242361, 27221261	2	1881	Exon 18	SNV	Nonsense	-	3-5	W627X	-	[19242361] pp1: 1Y3_x000D_ MM, a 16-day-old boy, first presented to the endocrinology clinic because of maternal history of XLH rickets._x000D_ The infant had a normal delivery with examination revealing an open, soft anterior fontanelle with normocephaly._x000D_ Although serum vitamin D levels were within normal limits, serum phosphorus and renal tubular reabsorption rate were low, suggesting th…	-	-	4/28/2021	-	Spanish (study location), North American (study location)	-	-	X-22239841-GG-AA	radiological signs of rickets, bowed or bent legs, waddling gait, fraying of the distal metaphyseal line of both femurs and tibiae, nephrocalcinosis	pp1, ppc	X-22239842-G-A	pvs1: This is a loss of function variant. pm2: chrX:22239841 ref:G alt:A was not found in gnomAD exomes or genomes. chrX:22239842 ref:G alt:A was not found in gnomAD exomes or genomes.	X-22239841-G-A X-22239842-G-A	-	Yes	No
634	c.1881G>A	p.Trp627*	Pathogenic	Pathogenic	16636593, 15057978	2	1881	Exon 18	SNV	Nonsense	-	3-5	W627X	-	[19242361] pp1: 1Y3_x000D_ MM, a 16-day-old boy, first presented to the endocrinology clinic because of maternal history of XLH rickets._x000D_ The infant had a normal delivery with examination revealing an open, soft anterior fontanelle with normocephaly._x000D_ Although serum vitamin D levels were within normal limits, serum phosphorus and renal tubular reabsorption rate were low, suggesting th…	-	-	4/28/2021	-	black/african-american, Polish	-	-	X-22239841-GG-AA	-	pp1, ppc	X-22239842-G-A	pvs1: This is a loss of function variant. pm2: chrX:22239841 ref:G alt:A was not found in gnomAD exomes or genomes. chrX:22239842 ref:G alt:A was not found in gnomAD exomes or genomes.	X-22239841-G-A X-22239842-G-A	-	Yes	Yes
636	c.1899+3G>C	Intronic	Uncertain Significance	-	-	0	1899	Intron 18	Splicing	Intronic	-	< 3	-	-	-	-	-	4/28/2021	-	black/african-american	-	-	-	Fractures/Pseudo-Fractures, Lower Limb Deformities	-	-	-	-	-	No	Yes
640	c.1899+5G>A	Intronic	-	Likely Pathogenic	31102713, 19219621	2	1899	Intron 18	Splicing	Intronic	-	< 3	N633int	31102713: fx/exon skipping 31102713: assay/reverse transcription pcr 31102713: method/site-directed mutagenesis 31102713: model/minigene 31102713: flg/partial loss of function	[31102713] pvs1: exon 18 skipping [31102713] ps3: Among minigene-2 mutants (Table 2), c.1482+1G>C and c.1482+5G>C resulted in exon 13_x000D_ skipping, c.1768+2T>G and c.1768+5G>A resulted in exon 17 skipping, and c.1899+1G>T_x000D_ and c.1899+5G>A caused exon 18 skipping (Fig. 1). Comments: FX:EXON; ASSAY:RTPCR; METHOD:SITE; MODEL:MINI; FLG:LP; [19219621] ppc: Table 1 PHEX mutations found in this…	-	-	4/28/2021	-	European, European/North African/Caribbean/Asian (not specified individually)	-	-	-	Other Musculoskeletal Abnormalities, Lower Limb Deformities	ppc, ps3, pvs1	X-22239865-G-A	pm2: chrX:22239865 ref:G alt:A was not found in gnomAD exomes or genomes.	-	-	Yes	No
638	c.1899+1G>A	Splice donor	Pathogenic	Pathogenic	19219621	1	1899	Intron 18	Splicing	Splice donor	D	3-5	N633sd	-	[19219621] ps4m: Table 1 PHEX mutations found in this study...2 distinct probands, 1 familial case, 1 sporadic case, Gaucher C, Walrant-Debray O, Nguyen TM, Esterle L, Garabédian M, Jehan F. PHEX analysis in 118 pedigrees reveals new genetic clues in hypophosphatemic rickets. 2009 Hum Genet, 125(4):401-11	-	-	4/28/2021	-	European, hispanic, European/North African/Caribbean/Asian (not specified individually)	-	-	-	Other Musculoskeletal Abnormalities, Lower Limb Deformities, Gait abnormalities, Lower limb deformities	ps4m	X-22239861-G-A	pvs1: This is a loss of function variant. pm2: chrX:22239861 ref:G alt:A was not found in gnomAD exomes or genomes.	X-22239861-G-A	-	Yes	Yes
637	c.1899+2T>A	Splice donor	-	Pathogenic	31102713, 21293852	2	1899	Intron 18	Splicing	Splice donor	D	< 3	N633sd	31102713: fx/exon skipping 31102713: assay/reverse transcription pcr 31102713: method/site-directed mutagenesis 31102713: model/minigene 31102713: flg/partial loss of function 21293852: fx/exon skipping 21293852: assay/reverse transcription pcr 21293852: model/ patient non-cancer cell line 21293852: flg/partial loss of function	[21293852] ps3: Patient 3 was hemizygous for the c.1899+2T>A_x000D_ mutation that resulted in an abnormally spliced mRNA in which the 5 ‚Ä≤ -donor splice site of intron 18 was shifted 131 nucleotides upstream of the native donor splice site, resulting in skipping of exon 18. Comments: FX:EXON; ASSAY:RTPCR; MODEL:PTCELL; FLG:LP; [31102713] ps3: Among minigene-2 mutants (Table 2), c.1482+1G>C and c…	-	-	4/28/2021	-	Chinese	-	-	-	-	ps3, ppc	X-22239862-T-A	pvs1: This is a loss of function variant. pm2: chrX:22239862 ref:T alt:A was not found in gnomAD exomes or genomes.	X-22239862-T-A	-	Yes	No
639	c.1899+1G>T	Splice donor	-	Pathogenic	21050253, 31102713	2	1899	Intron 18	Splicing	Splice donor	D	< 3	N633sd	31102713: fx/exon skipping 31102713: assay/reverse transcription pcr 31102713: method/site-directed mutagenesis 31102713: model/minigene 31102713: flg/partial loss of function	[31102713] ps3: Among minigene-2 mutants (Table 2), c.1482+1G>C and c.1482+5G>C resulted in exon 13_x000D_ skipping, c.1768+2T>G and c.1768+5G>A resulted in exon 17 skipping, and c.1899+1G>T_x000D_ and c.1899+5G>A caused exon 18 skipping (Fig. 1). Comments: FX:EXON; ASSAY:RTPCR; METHOD:SITE; MODEL:MINI; FLG:LP; [21050253] ppc: Table 1. Variants, excluding synonymous changes found in PHEX and FGF2…	-	-	4/28/2021	-	Caucasian/Hispanic/African American/Asian American (not specified individually)	-	-	-	-	ppc, ps3	X-22239861-G-T	pvs1: This is a loss of function variant. pm2: chrX:22239861 ref:G alt:T was not found in gnomAD exomes or genomes.	X-22239861-G-T	-	Yes	No
643	c.1900-?_2070+?del	Deletion (Exons 19-20)	Pathogenic	-	-	0	1900	Intron 18	CNV	Deletion	-	< 3	-	-	-	-	-	4/28/2021	-	-	-	-	-	-	-	-	-	-	-	No	No
642	c.1900-1G>A	Splice acceptor	Pathogenic	Pathogenic	16261449	1	1900	Intron 18	Splicing	Splice acceptor	D	< 3	N633sa	-	[16261449] ppc: Table 1. Clinical and laboratory features of patients with hypophosphatemic rickets/osteomalacia....1 patient	-	-	4/28/2021	-	Japanese (study location), mediterranean; native american; white/caucasian	-	-	-	Gait abnormalities, Lower limb deformities, Reduced_Serum_Phosphate	ppc	X-22244559-G-A	pvs1: This is a loss of function variant. pm2: chrX:22244559 ref:G alt:A was not found in gnomAD exomes or genomes.	X-22244559-G-A	-	Yes	Yes
892	c.1900-?_1965+?del	Deletion (Exon 19)	Pathogenic	-	-	0	1900	Intron 18	CNV	Deletion	-	< 3	-	-	-	-	-	4/28/2021	-	-	-	-	-	Gait abnormalities, Lower limb deformities, Reduced_Serum_Phosphate	-	-	-	-	-	No	No
641	c.1900-?_*3357+?del	Deletion (Exons 19-22)	-	Uncertain Significance	16636593	1	1900	Intron 18	CNV	Deletion/Insertion	-	< 3	V634delins	-	[16636593] na3: Table 2. PHEX mutations identified in XLH patients to date [2, 3, 6, 7, 10, 12‚Äì20], Francis F, Strom TM, Hennig S, Boddrich A, Lorenz B, Brandau O, Mohnike KL, Cagnoli M, Steffens C, Klages S, Borzym K, Pohl T, Oudet C, Econs MJ, Rowe PS, Reinhardt R, Meitinger T, and Lehrach H. Genomic organization of the human PEX gene mutated in X-linked dominant hypophophatemic rickets. 1997…	-	-	4/28/2021	-	Swiss	-	-	-	-	-	-	pm4: This variant causes an in-frame length change and is not in a repeat region.	-	-	Yes	No
644	c.1919T>C	p.Leu640Pro	Pathogenic	Uncertain Significance	19219621	1	1919	Exon 19	SNV	Missense	-	< 3	L640P	-	[19219621] ppc: Table 1 PHEX mutations found in this study...1 proband, sporadic case, Gaucher C, Walrant-Debray O, Nguyen TM, Esterle L, Garabédian M, Jehan F. PHEX analysis in 118 pedigrees reveals new genetic clues in hypophosphatemic rickets. 2009 Hum Genet, 125(4):401-11	D	-	4/28/2021	-	European	D	D	X-22244579-TG-CT X-22244579-TG-CC X-22244579-TG-CA	Other Musculoskeletal Abnormalities, Lower Limb Deformities	ppc	X-22244579-T-C	pm2: chrX:22244579 ref:T alt:C was not found in gnomAD exomes or genomes. pp3: The SIFT, MutationTaster, and PolyPhen predictions agree that this variant is possibly or probably damaging.	X-22244579-T-C	D	Yes	Yes
893	c.1921G>T	p.Gly641*	Pathogenic	-	-	0	1921	Exon 19	SNV	Nonsense	A,A,A,A	< 3	-	-	-	-	-	4/28/2021	-	white/caucasian	-	-	-	Gait abnormalities, Lower limb deformities	-	-	-	-	-	No	No
645	c.1927_1928dup	p.Asn643Lysfs*20	-	Likely Pathogenic	26594346	1	1927	Exon 19	Small duplication	Frameshift	-	< 3	N643fs	-	[16636593] na3: Table 2. PHEX mutations identified in XLH patients to date [2, 3, 6, 7, 10, 12‚Äì20]	-	-	4/28/2021	-	-	-	-	-	-	-	X-22244588-AT-A	pvs1: This is a loss of function variant. pm2: chrX:22244588 ref:AT alt:A was not found in gnomAD exomes or genomes.	-	-	Yes	No
646	c.1927_1930dup	p.Ile644Lysfs*4	-	Pathogenic	19219621	1	1927	Exon 19	Small insertion	Frameshift	-	< 3	I644fs	-	[19219621] ppc: Table 1 PHEX mutations found in this study...1 patient, familial case	-	-	4/28/2021	-	European/North African/Caribbean/Asian (not specified individually)	-	-	-	Other Musculoskeletal Abnormalities, Lower Limb Deformities	ppc	X-22244585-A-AAAAT	pvs1: This is a loss of function variant. pm2: chrX:22244585 ref:A alt:AAAAT was not found in gnomAD exomes or genomes.	-	-	Yes	No
647	c.1929del	p.Asn643Lysfs*19	-	Likely Pathogenic	16636593	1	1929	Exon 19	Small deletion	Frameshift	-	< 3	N643fs	-	[16636593] na3: Table 2. PHEX mutations identified in XLH patients to date [2, 3, 6, 7, 10, 12‚Äì20], Tyynismaa H, Kaitila I, Nanto-Salonen K, Ala-Houhala M, and Alitalo T. Identification of fifteen novel PHEX gene mutations in Finnish patients with hypophosphatemic rickets. 2000 Human Mutation. 15:383-384.	-	-	4/28/2021	-	Finnish	-	-	-	-	-	X-22244588-AT-A	pvs1: This is a loss of function variant. pm2: chrX:22244588 ref:AT alt:A was not found in gnomAD exomes or genomes.	-	-	Yes	No
648	c.1933G>A	p.Ala645Thr	Uncertain Significance	-	-	0	1933	Exon 19	SNV	Missense	D,D,D,D	< 3	-	-	-	D	-	4/28/2021	-	hispanic	probably_damaging(0.999)	deleterious(0)	-	-	-	-	-	-	D	No	No
649	c.1935_1938dup	p.Asn647*	Pathogenic	-	-	0	1935	Exon 19	Small duplication	Nonsense	-	6-10	-	-	-	-	-	4/28/2021	-	white/caucasian	-	-	-	Gait Abnormalities, Tooth Abscesses and/or Excessive Dental Caries, Fractures/Pseudo-Fractures	-	-	-	-	-	No	Yes
894	c.1936del	p.Asp646Ilefs*16	-	Pathogenic	33639975	1	1936	Exon 19	Small deletion	Frameshift	-	< 3	D646fs	-	[33639975] ppc: The RenalTube database was used to retrospectively analyze 48 Spanish patients (15 men) from 39 different families, ranging from 3 months to 8 years and 2 months of age at the time of diagnosis (median age of 2.0 years), and with XLH confirmed by genetic analysis... Table 1 Demographic and genetic data of 48 patients belonging to 39 families (1 patient) Comments: Authors begin cDN…	-	-	4/28/2021	-	Spanish	-	-	-	-	ppc	-	pvs1: This is a loss of function variant. pm2: No frameshift variants were found in gnomAD exomes or genomes at this position.	-	-	TRUE	No
895	c.1936_?del	p.Asp646_?del	-	-	32133333	1	1936	Exon 19	Small deletion	Deletion	-	< 3	-	-	-	-	-	4/28/2021	-	Spanish (study location)	-	-	-	-	-	-	-	-	-	No	No
654	c.1936G>T	p.Asp646Tyr	Uncertain Significance	-	-	0	1936	Exon 19	SNV	Missense	D,D,D,D	< 3	-	-	-	D	-	4/28/2021	-	hispanic	probably_damaging(1)	deleterious(0)	-	-	-	-	-	-	D	No	No
650	c.1936G>A	p.Asp646Asn	-	Uncertain Significance	21050253	1	1936	Exon 19	SNV	Missense	-	3-5	D646N	-	[21050253] pp1: A probably damaging missense mutation in exon 19_x000D_ (c.1936 G>A, p.646 D>N) was found in the proband of kindred 19_x000D_ who, at the time of initial presentation, was thought to be the only_x000D_ affected member of the cohort. The proband was a female who was heterozygous_x000D_ for the mutation....brother is hemizygous, mother is heterozygous....one kindred highlights the l…	D	-	4/28/2021	-	Caucasian/Hispanic/African American/Asian American (not specified individually)	D	D	X-22244596-GAT-AAC	Skull Deformities, Short Stature	pp1	X-22244596-G-A	pm2: chrX:22244596 ref:G alt:A was not found in gnomAD exomes or genomes. pp3: The SIFT, MutationTaster, and PolyPhen predictions agree that this variant is possibly or probably damaging.	X-22244596-G-A	D	Yes	No
651	c.1936_1939dup	p.Asn647Argfs*2	Pathogenic	Pathogenic	16636593, 11502829	2	1936	Exon 19	Small duplication	Nonsense	-	< 3	-	-	-	-	-	4/28/2021	-	-	-	-	-	-	-	-	-	-	-	No	Yes
653	c.1936G>C	p.Asp646His	Likely Pathogenic	-	-	0	1936	Exon 19	SNV	Missense	D,D,D,D	< 3	-	-	-	D	-	4/28/2021	-	hispanic, white/caucasian	probably_damaging(1)	deleterious(0)	-	Gait abnormalities	-	-	-	-	D	No	Yes
652	c.1936_1938del	p.Asp646del	-	Uncertain Significance	24926462, 23079138, 21902834	3	1936	Exon 19	Small deletion	Deletion	-	< 3	D646del	-	[21902834] ppc: Table 2 PHEX mutations found in this study...patient 29...sporadic [24926462] na3: Table 1. Summary of de novo PHEX mutations in patients with sporadic hypophosphatemic rickets....(all from literature) [23079138] na3: Table 2 De Novo PHEX mutations in patients with sporadic hypophosphatemic rickets....from literature review, Personal Submission: Fernandez Lourdes Loidi. Hospital C…	-	-	4/28/2021	-	Spanish, Spanish/Portuguese (study location)	-	-	-	Short Stature, Other Musculoskeletal Abnormalities	ppc	X-22244594-CTGA-C	pm2: chrX:22244594 ref:CTGA alt:C was not found in gnomAD exomes or genomes. pm4: This variant causes an in-frame length change and is not in a repeat region.	-	-	Yes	No
658	c.1942G>A	p.Gly648Arg	Uncertain Significance	-	-	0	1942	Exon 19	SNV	Missense	D,D,D,D	< 3	-	-	-	D	-	4/28/2021	-	hispanic; white/caucasian	probably_damaging(1)	deleterious(0)	-	-	-	-	-	-	D	No	Yes
659	c.1942G>T	p.Gly648*	-	Pathogenic	26051471	1	1942	Exon 19	SNV	Nonsense	-	< 3	G648X	-	[26051471] pm6: Table 3 PHEX mutations identified in the present series of HR patients....sporadic case [26051471] ppc: Another nonsense mutation, which replaced a glycine with a premature stop codon at residue 648 (p.G648X; c.1942GN T), was identified in patient 14.	-	-	4/28/2021	-	Italian	-	-	X-22244602-GG-TA X-22244602-GGA-TAG	Skull Deformities, Other Musculoskeletal Abnormalities, Lower Limb Deformities	ppc, pm6	X-22244602-G-T	pvs1: This is a loss of function variant. pm2: chrX:22244602 ref:G alt:T was not found in gnomAD exomes or genomes.	X-22244602-G-T	-	Yes	No
657	c.1942G>C	p.Gly648Arg	Uncertain Significance	-	-	0	1942	Exon 19	SNV	Missense	D,D,D,D	< 3	-	-	-	D	-	4/28/2021	-	-	probably_damaging(1)	deleterious(0)	-	-	-	-	-	-	D	No	No
660	c.1946G>A	p.Gly649Asp	-	Uncertain Significance	22577109, 23312231	2	1946	Exon 19	SNV	Missense	-	3-5	G649D	-	[22577109] pp1: Table 1 Biochemical data of patients and mutations in the PHEX gene...3 related patients (relationships not specified, segregation is assumed) [23312231] ppc: In the second case, the couple was at risk of transmitting XHR because the male partner was hemizygous for the G649D mutation in the PHEX gene., Personal Submission: Kinoshita Yuka and Fukumoto Seiji. University of Tokyo Hos…	D	-	4/28/2021	-	North American (study location), Japanese	D	D	X-22244606-GC-AT	-	pp1, ppc	X-22244606-G-A	pm2: chrX:22244606 ref:G alt:A was not found in gnomAD exomes or genomes. pp3: The SIFT, MutationTaster, and PolyPhen predictions agree that this variant is possibly or probably damaging.	X-22244606-G-A	D	Yes	No
896	c.1949T>C	p.Leu650Pro	-	Uncertain Significance	32252220	1	1949	Exon 19	SNV	Missense	D	3-5	L650P	-	[32252220] pp1: Herein, we report the clinical case of a 24-month-old boy presenting with bowed legs and short stature. The biochemical profile showed hypophosphatemia with decreased tubular reabsorption of phosphate. Several family members were identified with short stature and genu varum. Therefore, he was diagnosed with FHR. To identify the molecular causes of FHR, we performed targeted gene p…	D	0	4/28/2021	-	white/caucasian, Korean	D, P	D	X-22244609-TG-CT X-22244609-TG-CC X-22244609-TG-CA	-	pp1	X-22244609-T-C	pm2: chrX:22244609 ref:T alt:C was not found in gnomAD exomes or genomes. pp3: The SIFT, MutationTaster, and PolyPhen predictions agree that this variant is possibly or probably damaging.	X-22244609-T-C	D	TRUE	Yes
662	c.1952G>C	p.Arg651Pro	-	Pathogenic	10439971, 9199930, 32329911, 23079138, 16636593, 24926462, 21902834, 33639975, 25894638, 10874297	10	1952	Exon 19	SNV	Missense	-	6-10	R651P	-	[10439971] ps4m: There are 47 CpGs in the PHEX gene; seven are the site of mutations (17%) and five were found more than once: R20X (5), R291X (3), P534L (7), R651P (2), R747X (6)....one case is familial, other not specified.....patients do not have bone deformities [9199930] pp1: Table 3. PEX Mutations in HYP Families...1 patient with at least one other affected family member with mutation [2190…	D	-	4/28/2021	-	Spanish/Portuguese (study location), German, Spanish, French/German/North African/Belgian (not specified individually)	D	D	X-22244612-GG-CC X-22244612-GG-CA X-22244612-GG-CT	Other Musculoskeletal Abnormalities	ppc, ps4m, pp1	X-22244612-G-C	pm2: chrX:22244612 ref:G alt:C was not found in gnomAD exomes or genomes. pp3: The SIFT, MutationTaster, and PolyPhen predictions agree that this variant is possibly or probably damaging.	X-22244612-G-C	D	Yes	Yes
661	c.1954_1965del	p.Glu652_Arg655del	-	Uncertain Significance	16636593, 18162710, 16055933	3	1954	Exon 19	Small deletion	Deletion	-	< 3	E652del, R651fs	-	[16636593] na3: Table 2. PHEX mutations identified in XLH patients to date [2, 3, 6, 7, 10, 12‚Äì20], [16055933] ppc: Table 2. PHEX gene mutations detected in this study....1 patient, no family history [18162710] na3: Fig. 3. Mutations of the PHEX gene identified in Korean patients with X-linked hypophosphatemic rickets....previously identified [16636593] na3: Table 2. PHEX mutations identified i…	-	-	4/28/2021	-	Korean	-	-	-	-	, ppc	, X-22244611-CGGGAAGCTTTTA-C	pm2: chrX:22244611 ref:CGGGAAGCTTTTA alt:C was not found in gnomAD exomes or genomes. pm4: This variant causes an in-frame length change and is not in a repeat region.	-	-	Yes	No
663	c.1956_1957insGCTTGGGAA	p.Ala653_Phe654insTrpGluAla	-	Uncertain Significance	19219621	1	1956	Exon 19	Small insertion	Insertion	-	< 3	R651ins	-	[19219621] ppc: Table 1 PHEX mutations found in this study...1 proband, familial case, Gaucher C, Walrant-Debray O, Nguyen TM, Esterle L, Garabédian M, Jehan F. PHEX analysis in 118 pedigrees reveals new genetic clues in hypophosphatemic rickets. 2009 Hum Genet, 125(4):401-11	-	-	4/28/2021	-	European, European/North African/Caribbean/Asian (not specified individually)	-	-	-	Other Musculoskeletal Abnormalities, Lower Limb Deformities	ppc	-	pm2: No insertion variants were found in gnomAD exomes or genomes at this position. pm4: This variant causes an in-frame length change and is not in a repeat region.	-	-	Yes	No
664	c.1958C>A	p.Ala653Asp	Uncertain Significance	Uncertain Significance	22101457, 29460029, 33049132	3	1958	Exon 19	SNV	Missense	-	3-5	A653D	-	[22101457] ppc: Table 2 Genotype, height standard deviation scores (HSDS) at_x000D_ treatment onset, most recent HSDS, median serum phosphate (s-Pi_x000D_ SDS), *median serum alkaline phosphate (s-ALP) (multiples of upper_x000D_ limit of normal age and sex-related reference range), mean phosphate_x000D_ and vitamin D doses, and treatment duration in groups 1 and 2...1 patient [29460029] ppc: Tabl…	D	-	4/28/2021	-	British (study location), Spanish, white/caucasian	D	D	X-22244618-CT-AC	-	ppc	X-22244618-C-A	pm2: chrX:22244618 ref:C alt:A was not found in gnomAD exomes or genomes. pp3: The SIFT, MutationTaster, and PolyPhen predictions agree that this variant is possibly or probably damaging.	X-22244618-C-A	D	Yes	Yes
665	c.1960T>A	p.Phe654Ile	Likely Pathogenic	-	-	0	1960	Exon 19	SNV	Missense	D,D,D,D	< 3	-	-	-	D	-	4/28/2021	-	-	probably_damaging(0.977)	deleterious(0)	-	-	-	-	-	-	D	No	No
897	c.1961T>C	p.Phe654Ser	-	Uncertain Significance	33639975	1	1961	Exon 19	SNV	Missense	D	< 3	F654S	-	[33639975] ppc: The RenalTube database was used to retrospectively analyze 48 Spanish patients (15 men) from 39 different families, ranging from 3 months to 8 years and 2 months of age at the time of diagnosis (median age of 2.0 years), and with XLH confirmed by genetic analysis... Table 1 Demographic and genetic data of 48 patients belonging to 39 families (1 patient) Comments: Authors begin cDN…	D	0	4/28/2021	-	Spanish	D	D	X-22244620-TT-AG X-22244621-TT-CA X-22244621-TT-CG X-22244621-TT-CC X-22244620-TTT-AGC	-	ppc	-	pm2: chrX:22244621 ref:T alt:C was not found in gnomAD exomes or genomes. pp3: The SIFT, MutationTaster, and PolyPhen predictions agree that this variant is possibly or probably damaging.	X-22244621-T-C	D	TRUE	No
666	c.1961_1963delTTAins	p.Phe654Serfs*8	Pathogenic	-	-	0	1961	Exon 19	Small insertion	Deletion/Insertion	-	< 3	-	-	-	-	-	4/28/2021	-	-	-	-	-	-	-	-	-	-	-	No	No
898	c.1962dup	p.Arg655*	-	Pathogenic	32329911	1	1962	Exon 19	Small duplication	Nonsense	-	< 3	R655X	-	[32329911] ps2: We obtained informed consent for clinical and genetic investigations, and peripheral blood samples were collected from all patients and their parents for genetic testing... Table S2 PHEX mutations identified in 53 XLHR patients (Inheritance: de novo) [32329911] ppc: We retrospectively reviewed the clinical features and molecular findings of 53 unrelated patients with XLHR at Child…	-	-	4/28/2021	-	Chinese (study location)	-	-	X-22244623-AGG-TAA X-22244623-AGG-TGA X-22244623-AG-TA	-	ppc, ps2	-	pvs1: This is a loss of function variant.	-	-	TRUE	No
668	c.1965+1G>A	Splice donor	-	Pathogenic	10439971, 29460029, 9097956, 16636593, 24926462, 18162710, 21902834, 30599486, 19219621	9	1965	Intron 19	Splicing	Splice donor	D	6-10	R655sd	-	[9097956] ppc: Table 1. Mutations....The expected loss of exon 19 in patient CL66 due to a splice donor mutation would also result in loss of an important C-terminal residue, Glu642._x000D_ This amino acid is conserved in all four metallopeptidases and plays a pivotal role in the sequestration of the catalytic site Zn 2+ atom (Fig. 2)._x000D_ Loss of exons due to aberrant splicing or exon skippin…	-	-	4/28/2021	-	European, Spanish/Portuguese (study location), European/North African/Caribbean/Asian (not specified individually), Spanish, Korean, European/North African (not specified individually), British (study location)	-	-	-	Tooth Abscesses and/or Excessive Dental Caries, Other Musculoskeletal Abnormalities, Lower Limb Deformities	ppc	X-22244626-G-A	pvs1: This is a loss of function variant. pm2: chrX:22244626 ref:G alt:A was not found in gnomAD exomes or genomes.	X-22244626-G-A	-	Yes	Yes
667	c.1965+1G>T	Splice donor	-	Pathogenic	25115781	1	1965	Intron 19	Splicing	Splice donor	D	< 3	R655sd	-	[25115781] ps2: he amplification of the PHEX gene (chromosome Xp22.12.9) confirmed heterozygous mutation c.1965+1G>T in both sisters. Molecular study was normal in both parents, so it suggested that these cases were de novo mutations [25115781] ppc_het: Identical (homozygous) twin sisters who were seen_x000D_ at 3.9 years of age due to short stature and genu_x000D_ varum of both tibias. Family an…	-	-	4/28/2021	-	Spanish (study location)	-	-	-	Short Stature, Lower Limb Deformities	ppc_het, ps2	X-22244626-G-T	pvs1: This is a loss of function variant. pm2: chrX:22244626 ref:G alt:T was not found in gnomAD exomes or genomes.	X-22244626-G-T	-	Yes	No
670	c.1966-1G>C	Splice acceptor	Pathogenic	-	-	0	1966	Intron 19	Splicing	Splice acceptor	-	3-5	-	-	-	-	-	4/28/2021	-	hispanic	-	-	-	-	-	-	-	-	-	No	Yes
669	c.1966_1969dup	p.Tyr657Cysfs*8	Pathogenic	-	-	0	1966	Exon 20	Small duplication	Frameshift	-	< 3	-	-	-	-	-	4/28/2021	-	-	-	-	-	-	-	-	-	-	-	No	Yes
899	c.1966-?_2070+?del	Deletion (Exon 20)	Likely Pathogenic	-	-	0	1966	Intron 19	CNV	Deletion	-	< 3	-	-	-	-	-	4/28/2021	-	hispanic	-	-	-	Gait abnormalities, Lower limb deformities, Tooth abscesses and/or excessive dental caries	-	-	-	-	-	No	No
672	c.1967_?del	p.Asp657_?del	-	Uncertain Significance	30607568, 33639975	2	1967	Exon 20	Small deletion	Deletion	-	3-5	A657del	-	[30607568] ppc: Table 1 Pathogenic variants of PHEX gene found in patients with X-linked hypophosphatemia....1 patient	-	-	4/28/2021	-	Spanish, Spanish/Peruvian (study location)	-	-	-	radiological signs of rickets, short stature, abnormal bone development	ppc	-	pm2: No deletion variants were found in gnomAD exomes or genomes at this position. pm4: This variant causes an in-frame length change and is not in a repeat region.	-	-	Yes	No
671	c.1967_2025del	p.Ala656Aspfs*41	-	Pathogenic	25086671, 21050253	2	1967	Exon 20	Small deletion	Frameshift	-	< 3	A656fs	-	[25086671] ppc: Table 1 SC mutation analysis in the training set of 24 samples with 27 previously known mutations....1 patient	-	-	4/28/2021	-	Canadian (study location)	-	-	-	-	ppc	X-22245624-G-GGCTT	pvs1: This is a loss of function variant. pm2: chrX:22245624 ref:G alt:GGCTT was not found in gnomAD exomes or genomes.	-	-	Yes	No
673	c.1970A>G	p.Tyr657Cys	-	Likely Pathogenic	29707405, 19219621	2	1970	Exon 20	SNV	Missense	-	< 3	Y657C	-	[19219621] ppc: Table 1 PHEX mutations found in this study...1 proband, sporadic case, Gaucher C, Walrant-Debray O, Nguyen TM, Esterle L, Garabédian M, Jehan F. PHEX analysis in 118 pedigrees reveals new genetic clues in hypophosphatemic rickets. 2009 Hum Genet, 125(4):401-11	D	-	4/28/2021	-	European, Indian, European/North African/Caribbean/Asian (not specified individually)	D	D	X-22245628-AC-GT	Other Musculoskeletal Abnormalities, abnormal bone development, short stature, Lower Limb Deformities	ppc	X-22245628-A-G	pm2: chrX:22245628 ref:A alt:G was not found in gnomAD exomes or genomes. pp3: The SIFT, MutationTaster, and PolyPhen predictions agree that this variant is possibly or probably damaging.	X-22245628-A-G	D	Yes	No
900	c.1971C>G	p.Tyr657*	Pathogenic	-	-	0	1971	Exon 20	SNV	Nonsense	A,A,A,A	3-5	-	-	-	-	-	4/28/2021	-	hispanic	-	-	-	Fractures/pseudo-fractures, Lower limb deformities	-	-	-	-	-	No	Yes
674	c.1973_1984dup	p.Arg658_Ile661dup	Uncertain Significance	-	-	0	1973	Exon 20	Small duplication	Insertion	-	< 3	-	-	-	-	-	4/28/2021	-	white/caucasian	-	-	-	Lower Limb Deformities	-	-	-	-	-	No	Yes
675	c.1978_1988del	p.Trp660Glnfs*6	-	Pathogenic	29460029	1	1978	Exon 20	Small deletion	Frameshift	-	< 3	W660fs	-	[29460029] ppc: Table 2 PHEX gene mutations identified in this cohort....number of patients not specified (so only 1 assumed), lab results and phenotypes only given across the whole cohort (no individual records given)	-	-	4/28/2021	-	British (study location)	-	-	-	-	ppc	X-22245634-AATGGATAAATG-A	pvs1: This is a loss of function variant. pm2: chrX:22245634 ref:AATGGATAAATG alt:A was not found in gnomAD exomes or genomes.	-	-	Yes	No
676	c.1979G>A	p.Trp660*	Pathogenic	Pathogenic	16636593, 9199930, 29707405	3	1979	Exon 20	SNV	Nonsense	-	3-5	W660X	-	[24836714] pp1: In family 1, the clinical diagnosis of XLH in the proband (II2) and her father (I1) was confirmed by the detection of a nonsense mutation in codon 660 in exon 20 of the PHEX gene (c.1980G> A), which results in the replacement of a tryptophan residue with a premature stop codon (p.Trp660X). (The sequences of II2 and I1 were shown in figure 3A and 3B, respectively). [9199930] ppc: T…	-	-	4/28/2021	-	German, white/caucasian	-	-	X-22245637-GG-AA	-	pp1, ppc	X-22245637-G-A X-22245638-G-A	pvs1: This is a loss of function variant. pm2: chrX:22245637 ref:G alt:A was not found in gnomAD exomes or genomes. chrX:22245638 ref:G alt:A was not found in gnomAD exomes or genomes.	X-22245637-G-A X-22245638-G-A	-	Yes	Yes
901	c.1979_1995dup	p.Gln666GlyfsTer2	-	Pathogenic	32329911	1	1979	Exon 20	Small duplication	Frameshift	-	< 3	Q666fs	-	[32329911] ppc: We retrospectively reviewed the clinical features and molecular findings of 53 unrelated patients with XLHR at Children‚Äôs Hospital of Nanjing Medical University from 2014 to 2018... Table S2 PHEX mutations identified in 53 XLHR patients (1 patient) [16055933] ppc: Table 2. PHEX gene mutations detected in this study....1 patient with a family history [18162710] na3: Fig. 3. Mutat…	-	-	4/28/2021	-	Chinese (study location)	-	-	-	-	ppc	X-22245650-AAGGCAGGGACTTG-A	pvs1: This is a loss of function variant. pm2: chrX:22245650 ref:AAGGCAGGGACTTG alt:A was not found in gnomAD exomes or genomes.	-	-	TRUE	No
677	c.1980G>A	p.Trp660*	-	Pathogenic	24836714	1	1980	Exon 20	SNV	Nonsense	-	< 3	W660X	-	[24836714] pp1: In family 1, the clinical diagnosis of XLH in the proband (II2) and her father (I1) was confirmed by the detection of a nonsense mutation in codon 660 in exon 20 of the PHEX gene (c.1980G> A), which results in the replacement of a tryptophan residue with a premature stop codon (p.Trp660X). (The sequences of II2 and I1 were shown in figure 3A and 3B, respectively). [9199930] ppc: T…	-	-	4/28/2021	-	Chinese Han	-	-	X-22245637-GG-AA	Tooth Abscesses and/or Excessive Dental Caries, Lower Limb Deformities	pp1, ppc	X-22245637-G-A X-22245638-G-A	pvs1: This is a loss of function variant. pm2: chrX:22245637 ref:G alt:A was not found in gnomAD exomes or genomes. chrX:22245638 ref:G alt:A was not found in gnomAD exomes or genomes.	X-22245637-G-A X-22245638-G-A	-	Yes	No
902	c.1982_1986dup	p.Asp663*	Pathogenic	-	-	0	1982	Exon 20	Small duplication	Nonsense	-	< 3	-	-	-	-	-	4/28/2021	-	white/caucasian	-	-	-	Lower limb deformities, Tooth abscesses and/or excessive dental caries, Reduced_Serum_Phosphate	-	-	-	-	-	No	No
904	c.1986_1987insTGAC	p.Asp663*	-	Pathogenic	24926462, 23079138, 16636593	3	1986	Exon 20	Splicing	Frameshift	-	< 3	D663fs	-	[19219621] ppc: Table 1 PHEX mutations found in this study...1 proband, sporadic case [10439971] ppc: Table 1 Mutations in the PHEX gene...1 patient, sporadic [24926462] na3: Table 1. Summary of de novo PHEX mutations in patients with sporadic hypophosphatemic rickets....(all from literature) [23079138] na3: Table 2 De Novo PHEX mutations in patients with sporadic hypophosphatemic rickets....from…	-	-	4/28/2021	-	-	-	-	-	-	ppc	X-22245645-GAC-G	pvs1: This is a loss of function variant. pm2: chrX:22245645 ref:GAC alt:G was not found in gnomAD exomes or genomes.	-	-	TRUE	No
903	c.1986_1989dup	p.Arg664*	-	Pathogenic	32329911	1	1986	Exon 20	Small duplication	Nonsense	A	< 3	R664X	-	[32329911] ppc: We retrospectively reviewed the clinical features and molecular findings of 53 unrelated patients with XLHR at Children‚Äôs Hospital of Nanjing Medical University from 2014 to 2018... Table S2 PHEX mutations identified in 53 XLHR patients (1 patient)	-	0	4/28/2021	-	Chinese (study location)	-	-	X-22245648-AG-TA X-22245648-AGA-TAG	-	ppc	-	pvs1: This is a loss of function variant. pm2: chrX:22245648 ref:A alt:T was not found in gnomAD exomes or genomes.	X-22245648-A-T	-	TRUE	Yes
678	c.1989_1990del	p.Asp663Glufs*6	Pathogenic	Pathogenic	10439971, 19219621	2	1989	Exon 20	Small deletion	Frameshift	-	< 3	D663fs	-	[19219621] ppc: Table 1 PHEX mutations found in this study...1 proband, sporadic case [10439971] ppc: Table 1 Mutations in the PHEX gene...1 patient, sporadic [24926462] na3: Table 1. Summary of de novo PHEX mutations in patients with sporadic hypophosphatemic rickets....(all from literature) [23079138] na3: Table 2 De Novo PHEX mutations in patients with sporadic hypophosphatemic rickets....from…	-	-	4/28/2021	-	French/German/North African/Belgian (not specified individually)	-	-	-	Other Musculoskeletal Abnormalities, Lower Limb Deformities	ppc	X-22245645-GAC-G	pvs1: This is a loss of function variant. pm2: chrX:22245645 ref:GAC alt:G was not found in gnomAD exomes or genomes.	-	-	Yes	Yes
680	c.1991_1992insTGAC	p.Arg664Serfs*7	-	Pathogenic	24926462, 23079138, 15057978, 9199930, 16636593	5	1991	Exon 20	Small insertion	Frameshift	-	< 3	R664fs	-	[15057978] ppc: TABLE II. Various PHEX Gene Mutations in Polish Patients With X-Linked Hypophosphatemia....familial case [9199930] ppc: Table 3. PEX Mutations in HYP Families....1 patient [24926462] na3: Table 1. Summary of de novo PHEX mutations in patients with sporadic hypophosphatemic rickets....(all from literature) [23079138] na3: Table 2 De Novo PHEX mutations in patients with sporadic hyp…	-	-	4/28/2021	-	German	-	-	-	-	ppc	X-22245649-G-GTGACTGAC X-22245648-A-ATGAC X-22245649-G-GTGAC	pvs1: This is a loss of function variant. pm2: chrX:22245649 ref:G alt:GTGACTGAC was not found in gnomAD exomes or genomes. chrX:22245648 ref:A alt:ATGAC was not found in gnomAD exomes or genomes. chrX:22245649 ref:G alt:GTGAC was not found in gnomAD exomes or genomes.	-	-	Yes	No
681	c.1993del	p.Arg665Glyfs*22	-	Pathogenic	16636593, 11502829	2	1993	Exon 20	Small deletion	Frameshift	-	< 3	R665fs	-	[11502829] pp1: TABLE 1B. Genotype and phenotype information on patients and affected family members with deletion and insertion in PHEX...1 family (mother and daughter) [16636593] na3: Table 2. PHEX mutations identified in XLH patients to date [2, 3, 6, 7, 10, 12‚Äì20], Holm IA, Nelson AE, Robinson BG, Mason RS, Marsh DJ, Cowell CT, and Carpenter TO. Mutational Analysis and genotype-phenotype co…	-	-	4/28/2021	-	North American/Australian (study location)	-	-	-	Tooth Abscesses and/or Excessive Dental Caries, Lower Limb Deformities	pp1	X-22245649-GA-G	pvs1: This is a loss of function variant. pm2: chrX:22245649 ref:GA alt:G was not found in gnomAD exomes or genomes.	-	-	Yes	No
682	c.1996_2008del	p.Gln666Serfs*17	-	Pathogenic	16636593, 18162710, 16055933	3	1996	Exon 20	Small deletion	Frameshift	-	< 3	Q666fs	-	[16055933] ppc: Table 2. PHEX gene mutations detected in this study....1 patient with a family history [18162710] na3: Fig. 3. Mutations of the PHEX gene identified in Korean patients with X-linked hypophosphatemic rickets....previously identified [16636593] na3: Table 2. PHEX mutations identified in XLH patients to date [2, 3, 6, 7, 10, 12‚Äì20], Cho HY, Lee BH, Kang JH, Ha IS, Cheong HI, and Ch…	-	-	4/28/2021	-	Korean	-	-	-	-	ppc	X-22245650-AAGGCAGGGACTTG-A	pvs1: This is a loss of function variant. pm2: chrX:22245650 ref:AAGGCAGGGACTTG alt:A was not found in gnomAD exomes or genomes.	-	-	Yes	No
683	c.1999G>T	p.Gly667*	Pathogenic	-	-	0	1999	Exon 20	SNV	Nonsense	A,A,A,A	< 3	-	-	-	-	-	4/28/2021	-	black/african-american	-	-	-	-	-	-	-	-	-	No	Yes
684	c.2000del	p.Gly667Aspfs*20	Pathogenic	-	-	0	2000	Exon 20	Small deletion	Frameshift	-	< 3	-	-	-	-	-	4/28/2021	-	white/caucasian	-	-	-	Gait abnormalities, Lower limb deformities, Fractures/pseudo-fractures, Tooth abscesses and/or excessive dental caries	-	-	-	-	-	No	Yes
685	c.2004_2018del	p.Glu669_Leu673del	Uncertain Significance	-	-	0	2004	Exon 20	Small deletion	Deletion	-	< 3	-	-	-	-	-	4/28/2021	-	-	-	-	-	-	-	-	-	-	-	No	No
905	c.2005_2016del	p.Glu669_Leu672del	Uncertain Significance	-	-	0	2005	Exon 20	Small deletion	Deletion	-	< 3	-	-	-	-	-	4/28/2021	-	black/african-american	-	-	-	-	-	-	-	-	-	No	Yes
686	c.2008del	p.Glu670Serfs*17	-	Pathogenic	22695891	1	2008	Exon 20	Small deletion	Frameshift	-	< 3	E670fs	-	[22695891] ppc: Table 1 The PHEX mutations and one DMP1 mutation identified in HR patients in this study...1 patient (not specified if found in other family members), Beck-Nielsen SS, Brixen K, Gram J, Brusgaard K. Mutational analysis of PHEX, FGF23, DMP1, SLC34a3 and CLCN5 in patients with hypophosphatemic rickets. 2012 Journal of Human Genetics. 57(7):453-8	-	-	4/28/2021	-	Danish (study location), Danish	-	-	-	-	ppc	X-22245664-AG-A	pvs1: This is a loss of function variant. pm2: chrX:22245664 ref:AG alt:A was not found in gnomAD exomes or genomes.	-	-	Yes	No
687	c.2008G>A	p.Glu670Lys	Uncertain Significance	-	-	0	2008	Exon 20	SNV	Missense	D,D,D,D	< 3	-	-	-	N	-	4/28/2021	-	-	probably_damaging(0.999)	deleterious(0.03)	-	-	-	-	-	-	D	No	No
688	c.2009A>T	p.Glu670Val	Uncertain Significance	-	-	0	2009	Exon 20	SNV	Missense	D,D,D,D	< 3	-	-	-	D	-	4/28/2021	-	-	probably_damaging(0.999)	deleterious(0)	-	-	-	-	-	-	D	No	No
689	c.2012del	p.Pro671Leufs*16	Pathogenic	-	-	0	2012	Exon 20	Small deletion	Frameshift	-	< 3	-	-	-	-	-	4/28/2021	-	hispanic	-	-	-	Gait Abnormalities, Tooth Abscesses and/or Excessive Dental Caries, Lower Limb Deformities	-	-	-	-	-	No	No
690	c.2018T>G	p.Leu673Arg	Pathogenic	Uncertain Significance	29460029	1	2018	Exon 20	SNV	Missense	-	3-5	L673R	-	[29460029] ppc: Table 2 PHEX gene mutations identified in this cohort....number of patients not specified (so only 1 assumed), lab results and phenotypes only given across the whole cohort (no individual records given)	D	-	4/28/2021	-	British (study location), white/caucasian	D	D	X-22245676-TA-GG X-22245676-TA-GC X-22245676-TA-GT X-22245675-CTA-AGG X-22245675-CT-AG	Lower limb deformities	ppc	X-22245676-T-G	pm2: chrX:22245676 ref:T alt:G was not found in gnomAD exomes or genomes. pp3: The SIFT, MutationTaster, and PolyPhen predictions agree that this variant is possibly or probably damaging.	X-22245676-T-G	D	Yes	Yes
691	c.2018_2036del	p.Leu673Profs*8	-	Pathogenic	19219621	1	2018	Exon 20	Small deletion	Frameshift	-	< 3	L673fs	-	[19219621] ppc: Table 1 PHEX mutations found in this study....1 proband, sporadic case	-	-	4/28/2021	-	European/North African/Caribbean/Asian (not specified individually)	-	-	-	Other Musculoskeletal Abnormalities, Lower Limb Deformities	ppc	X-22245674-TCTACCAGGCATCACATTCA-T	pvs1: This is a loss of function variant. pm2: chrX:22245674 ref:TCTACCAGGCATCACATTCA alt:T was not found in gnomAD exomes or genomes.	-	-	Yes	No
692	c.2021del	p.Pro674Glnfs*13	Pathogenic	-	-	0	2021	Exon 20	Small deletion	Frameshift	-	< 3	-	-	-	-	-	4/28/2021	-	hispanic; mediterranean; white/caucasian	-	-	-	-	-	-	-	-	-	No	Yes
693	c.2022del	p.Gly675Alafs*12	Pathogenic	-	-	0	2022	Exon 20	Small deletion	Frameshift	-	< 3	-	-	-	-	-	4/28/2021	-	white/caucasian	-	-	-	-	-	-	-	-	-	No	No
694	c.2028_2032dup	p.Phe678Serfs*11	Pathogenic	-	-	0	2028	Exon 20	Small duplication	Frameshift	-	3-5	-	-	-	-	-	4/28/2021	-	white/caucasian	-	-	-	Lower Limb Deformities	-	-	-	-	-	No	Yes
695	c.2030_2031dup	p.Phe678Hisfs*10	Pathogenic	Pathogenic	20157195	1	2030	Exon 20	Small duplication	Frameshift	-	< 3	F678fs	-	[20157195] ppc: PHEX mutations were confirmed in six of 10 subjects in the treatment cohort (two c1721C>G, three c1848delA, one c.2030_2031dupCA), and in four of five in the nontreatment cohort (one each, c1586 + 6T>C, c328_330delAAT, and 1735G>A; and one with both c58C>T and c281A>G).	-	-	4/28/2021	-	North American (study location), white/caucasian	-	-	-	-	ppc	X-22245685-T-TCA	pvs1: This is a loss of function variant. pm2: chrX:22245685 ref:T alt:TCA was not found in gnomAD exomes or genomes.	-	-	Yes	No
696	c.2033dup	p.Thr679Hisfs*38	-	Pathogenic	23813354, 22713460	2	2033	Exon 20	Small duplication	Frameshift	-	< 3	T679fs	-	[22713460] pp1: In F2, a frameshift mutation of exon 20 was found in III-6 and IV-6 (proband), which was a heterozygous c.2033dupT mutation. This mutation inserted a thymidine that changed the codon ACA to CAT and resulted in the subsequent change of a threonine codon to a histidine codon at p.679 and truncation at p.717 (Fig. 3B).....III-6 is the proband's mother [23813354] na3: Table 2‚ÄÉA lite…	-	-	4/28/2021	-	Chinese Han	-	-	-	-	pp1	X-22245689-A-AT	pvs1: This is a loss of function variant. pm2: chrX:22245689 ref:A alt:AT was not found in gnomAD exomes or genomes.	-	-	Yes	No
699	c.2040_2041del	p.Asn680Lysfs*36	-	Pathogenic	19219621	1	2040	Exon 20	Small deletion	Frameshift	-	< 3	N680fs	-	[19219621] ppc: Table 1 PHEX mutations found in this study...1 proband, sporadic case, Gaucher C, Walrant-Debray O, Nguyen TM, Esterle L, Garabédian M, Jehan F. PHEX analysis in 118 pedigrees reveals new genetic clues in hypophosphatemic rickets. 2009 Hum Genet, 125(4):401-11	-	-	4/28/2021	-	European, European/North African/Caribbean/Asian (not specified individually)	-	-	-	Other Musculoskeletal Abnormalities, Lower Limb Deformities	ppc	X-22245696-AAC-A	pvs1: This is a loss of function variant. pm2: chrX:22245696 ref:AAC alt:A was not found in gnomAD exomes or genomes.	-	-	Yes	No
697	c.2040C>A	p.Asn680Lys	Uncertain Significance	Likely Pathogenic	16636593	1	2040	Exon 20	SNV	Missense	-	< 3	N680K	-	[16636593] na3: Table 2. PHEX mutations identified in XLH patients to date [2, 3, 6, 7, 10, 12‚Äì20], Tyynismaa H, Kaitila I, Nanto-Salonen K, Ala-Houhala M, and Alitalo T. Identification of fifteen novel PHEX gene mutations in Finnish patients with hypophosphatemic rickets. 2000 Human Mutation. 15:383-384.	N	-	4/28/2021	-	black/african-american, Finnish	D, P	D, T	-	Gait Abnormalities, Lower Limb Deformities	-	X-22245698-C-A	pm2: chrX:22245698 ref:C alt:G was not found in gnomAD exomes or genomes. chrX:22245698 ref:C alt:A was not found in gnomAD exomes or genomes. pp3: The SIFT, MutationTaster, and PolyPhen predictions agree that this variant is possibly or probably damaging.	X-22245698-C-G X-22245698-C-A	D	Yes	Yes
698	c.2040C>G	p.Asn680Lys	Uncertain Significance	-	-	0	2040	Exon 20	SNV	Missense	D,D,D,D	< 3	-	-	-	N	-	4/28/2021	-	-	possibly_damaging(0.76)	deleterious(0)	-	-	-	-	-	-	D	No	No
[truncated: 128 more rows]

## Sheet: Column Definitions
Column Header	Definition	URL (if applicable)
Variant_ID	The ID number assigned by the database to a specific variant
Variant	cDNA changes in ACMG standard format, based on transcript NM_000444.6
[truncated: 30 more rows]
