# Supplementary material for: Novel PHEX gene locus‐specific database: Comprehensive characterization of vast number of variants associated with X‐linked hypophosphatemia (XLH)
Source: Hum Mutat. 2021 Dec 5;43(2):143–57. doi: 10.1002/humu.24296 (PMC9299612; doi:10.1002/humu.24296)
Supplement: Supplementary file 2 — Supporting information. [file HUMU-43-143-s002.xlsx]

## Sheet: TableS2a McGill Novel Variants
Supplemental Table 2a. Novel* Variants reported in the McGill database
*novel: not previously reported in published literature or ClinVar
Reference sequence: NM_000444.6 (gene) and NP_000435.3 (protein).
Variant_ID	Variant	Amino_Acid_Change	Predicted_ACMG_Call	Location	Variant_Type	Effect_Type	Times_Observed_Range	Associated_Geography	Summary of evidence from McGill database
13	c.-29_118+534del	Deletion (Exon 1)	Pathogenic	5' UTR	Splicing	Deletion	< 3	Japanese	Sporadic inheritance, Japanese ethnicity. Submitting clinician reported clinial phenotype of rickets and biochemical phenotype of hypophosphatemia
138	c.418T>C	p.Ser140Pro	Pathogenic	Exon 4	SNV	Missense	< 3	Spanish	X linked inheritance, Spanish ethnicity. Clinical and biochemical phenotypes of "hyophosphatemic rickets" and "hypophosphatemia", respectively, were reported in the submission form.
227	c.735T>G	p.Tyr245*	Pathogenic	Exon 7	SNV	Nonsense	< 3	Japanese	Sporadic inheritance, Japanese ethnicity. Submitting clinician reported clinial phenotype of rickets and biochemical phenotype of hypophosphatemia.
236	c.763_784dup	p.Ala262Glyfs*9	Pathogenic	Exon 7	Small duplication	Frameshift	< 3	-	Probable X linked inheritance, affected female.
242	c.800C>A	p.Ala267Glu	Pathogenic	Exon 7	SNV	Missense	< 3	American	Patient is a female in north america with uncertain inheritance pattern. Patient shows XLH clinical phenotype
271	c.904A>G	p.Ile302Val	Pathogenic	Exon 8	SNV	Missense	< 3	American	Female, X linked inheritance. This variant is indicated in the submission as a benign variant that is also present in unaffected family members; a separate variant (c.934+2T>A) is predicted to cause her disease.
279	c.933+2T>A	Splice donor	Pathogenic	Intron 8	Splicing	Frameshift	< 3	American	Female, X linked inheritance. Prior to diagnosis, patient was slow to crawl (14 months) and walk (18 months) and near the bottom of growth charts (5th percentile or lower), wobbly gate, bowing in lower legs.
309	c.1022dup	p.Arg342Profs*7	Pathogenic	Exon 9	Small duplication	Frameshift	< 3	Spanish	X linked inheritance, Spanish ethnicity. Clinical and biochemical phenotypes of "hyophosphatemic rickets" and "hypophosphatemia" were reported in the submission form.
556	c.1708del	p.Ser570Valfs*5	Pathogenic	Exon 17	Small deletion	Deletion	< 3	Caucasian	Likely sporadic, caucasian ethnicity. Submission form indicated a biochemical phenotype of hypophosphatemia and clinical phenotypes of rickets, bowing of legs, and short stature; parents and siblings healthy
745	c.2110C>T	p.Gln704*	Pathogenic	Exon 21	SNV	Nonsense	< 3	Spanish	X linked inheritance, Spanish ethnicity. Clinical and biochemical phenotypes of "hyophosphatemic rickets" and "hypophosphatemia" were reported in the submission form
805	c.2243T>G	p.Leu748Arg	Pathogenic	Exon 22	SNV	Missense	< 3	-	Female diagnosed at age 2 with de novo PHEX mutation. Prior to diagnosis patient exhibited frontal bossing, bowing, short stature, and rachitic epiphyses and had serum P = 1.9mg/dl, Ca= 9.4mg/dl. Has had osteomies and elevated FGF23 level subsequent to diagnosis.

## Sheet: TableS2b CT Novel Variants
Supplemental Table 2b. Novel* Variants reported from XLH clinical trials
*novel: not previously reported in published literature or ClinVar
Reference sequence: NM_000444.6 (gene) and NP_000435.3 (protein).
Variant_ID	Variant	Amino_Acid_Change	Zygosity	ACMG_Call	Location	Baseline Serum phosphorus Level (mg/dl)	Corresponding Serum Phosphorus Normal Range (mg/dl)	Age at Baseline	Gender	Baseline Serum 1,25-dihydroxyvitamin D (pmol/L)
15	c.-562-?_*3357+?del	Deletion (Exons 1-22)	Heterozygous	Pathogenic	5' UTR	2.4	3.2-6.1	5.8	F	48
14	c.-562-?_1173+?del	Deletion (Exons 1-10)	HEMI	Pathogenic	5' UTR	1.9	2.5-4.5	44.4	M	133
52	c.159C>A	p.Tyr53*	Heterozygous	Pathogenic	Exon 2	2.5	3.2-6.1	8.4	F	137
54	c.166A>T	p.Lys56*	HET	Pathogenic	Exon 2	1.7	2.5-4.7	33.2	F	59
80	c.218_221del	p.Ser73Trpfs*16	Heterozygous	Pathogenic	Exon 3	2.6	3.2-6.1	7.3	F	134
83	c.227_238dup	p.Asn79_Phe80insSerCysAspAsn	Heterozygous	Pathogenic	Exon 3	2.1	3.2-6.1	9.3	F	117
93	c.250G>C	p.Ala84Pro	HET	Uncertain Significance	Exon 3	2.5	2.5-4.5	21.9	F	73
103	c.288del	p.Asp97Ilefs*11	HET	Pathogenic	Exon 3	1.9	2.5-4.5	40.4	F	130
115	c.349+2del	Splice donor	Heterozygous	Pathogenic	Intron 3	2	3.2-6.1	5.9	F	106
124	c.350-?_1404+?del	Deletion (Exons 4-12)	Heterozygous	Pathogenic	Intron 3	2.1	3.2-6.1	10.6	F	143
162	c.437-?_1404+?del	Deletion (Exons 5-12)	Hemizygous	Pathogenic	Intron 4	2.2	3.2-6.1	5.3	M	91
185	c.574dup	p.Ala192Glyfs*20	Heterozygous	Pathogenic	Exon 5	2.1	3.2-6.1	9.8	F	178
206	c.664-?_933+?del	Deletion (Exons 6-8)	HET	Pathogenic	Intron 5	2.8	2.5-4.5	63.9	F	60
207	c.664-?_1079+?del	Deletion (Exons 6-9)	HEMI	Pathogenic	Intron 5	1.9	2.5-4.5	33.9	M	24
249	c.840_849+1del	-	HET	Pathogenic	Exon 7	1.2	2.5-4.5	28.8	F	60
251	c.845C>A	p.Ala282Asp	Heterozygous	Uncertain Significance	Exon 7	2.2	3.2-6.1	11.1	F	114
261	c.850-15_853delinsTCTCTTGG	-	HEMI	Pathogenic	Intron 7	2.1	2.5-4.5	35.8	M	79
261	c.850-15_853delinsTCTCTTGG	-	HET	Pathogenic	Intron 7	1.5	2.5-4.5	52.2	F	130
262	c.850-?_1079+?del	Deletion (Exons 8-9)	Heterozygous	Pathogenic	Intron 7	1.9	3.2-6.1	8.8	F	157
262	c.850-?_1079+?del	Deletion (Exons 8-9)	Heterozygous	Pathogenic	Intron 7	2.5	3.2-6.1	6.6	F	64
262	c.850-?_1079+?del	Deletion (Exons 8-9)	Hemizygous	Pathogenic	Intron 7	2.5	3.2-6.1	6.6	M	145
280	c.934-?_*3357+?del	Deletion (Exons 9-22)	HET	Pathogenic	Intron 8	2	2.5-4.5	55.9	F	41
336	c.1106_1108dup	p.Arg369dup	Hemizygous	Pathogenic	Exon 10	2.6	3.2-6.1	8.3	M	109
344	c.1142G>A	p.Arg381His	HET	Uncertain Significance	Exon 10	1.9	2.5-4.5	49.3	F	130
379	c.1251del	p.Val418Leufs*6	HET	Pathogenic	Exon 11	2.2	2.5-4.5	35.4	F	135
394	c.1301-?_1899+?del	Deletion (Exons 12-18)	HET	Uncertain Significance	Intron 10	2.2	2.5-4.5	47.8	F	67
409	c.1328G>A	p.Arg443His	HEMI	Uncertain Significance	Exon 12	1.9	2.5-4.5	51.1	M	39
519	c.1646-1G>C	Splice acceptor	Hemizygous	Pathogenic	Intron 15	2	3.2-6.1	9.8	M	73
553	c.1701-2A>T	Splice acceptor	Heterozygous	Pathogenic	Intron 16	1.9	3.2-6.1	7.5	F	162
559	c.1714G>C	p.Gly572Arg	HET	Uncertain Significance	Exon 17	1.9	2.5-4.5	47.8	F
657	c.1942G>C	p.Gly648Arg	HEMI	Uncertain Significance	Exon 19	1.5	2.5-4.5	20	M	49
666	c.1961_1963delTTAins	p.Phe654Serfs*8	Hemizygous	Pathogenic	Exon 19	2.6	3.2-6.1	9.7	M	94
685	c.2004_2018del	p.Glu669_Leu673del	HET	Uncertain Significance	Exon 20	2.5	2.5-4.5	30.9	F	84
687	c.2008G>A	p.Glu670Lys	HEMI	Uncertain Significance	Exon 20	1.9	2.5-4.5	51.1	M	55
688	c.2009A>T	p.Glu670Val	Heterozygous	Uncertain Significance	Exon 20	2.6	3.2-6.1	5.8	F	116
688	c.2009A>T	p.Glu670Val	Hemizygous	Uncertain Significance	Exon 20	3.2	3.2-6.1	7	M	124
698	c.2040C>G	p.Asn680Lys	HEMI	Uncertain Significance	Exon 20	2.5	2.5-4.5	48.3	M	62
710	c.2063_2070+2del	-	Hemizygous	Pathogenic	Exon 20	1.9	3.2-6.1	8.5	M	113
759	c.2148-10C>A	Intronic	HET	Uncertain Significance	Intron 21	1.9	2.5-4.5	38.9	F	65
